# Supplementary material for: AMPK is a mechano-metabolic sensor linking cell adhesion and mitochondrial dynamics to Myosin-dependent cell migration
Source: Nat Commun. 2023 May 22;14:2740. doi: 10.1038/s41467-023-38292-0 (PMC10202939; doi:10.1038/s41467-023-38292-0)
Supplement: Supplementary file 9 — Source Data [file 41467_2023_38292_MOESM9_ESM.xlsx]

## Sheet: Fig.1
	Fig. 1b															Fig. 1c																Fig. 1e											Fig. 1f
	HT1080	MDA-MB-231	WM983A	WM983B	A375P	A375M2			HT1080	MDA-MB-231	WM983A	WM983B	A375P	A375M2		HT1080	MDA-MB-231	WM983A	WM983B	A375P	A375M2				HT1080	MDA-MB-231	WM983A	WM983B	A375P	A375M2		HT1080	MDA-MB-231	A375P	A375M2			HT1080	MDA-MB-231	A375P	A375M2		HT1080	MDA-MB-231	A375P	A375M2
	0.137	0.082	0.2	0.642	0.218	0.191		Number of values	211	291	313	358	339	311		0.792	2.038	15.799	8.143	13.415	17.38			Number of values	45	72	65	79	85	83		102	32	19	11		Number of values	78	99	61	112		94.9	86.7	65.7	48.5			Number of values
	0.093	0.065	0.105	0.262	0.538	0.416										6.899	5.419	5.063	6.545	19.856	27.771											96	20	30	4								100	96.3	66.5	52.4
	0.108	0.124	0.09	0.371	0.226	0.424		Mean	0.253	0.2746	0.3003	0.6799	0.418	0.8335		2.78	6.008	14.5	16.497	3.947	18.874			Minimum	0.039	0.014	0.078	0.055	0	5.098		95	27	1	5		Mean	65.65	48.29	23.7	6.286		96.8	99.7	74.2	58.5			Mean
	0.085	0.096	0.12	0.289	0.13	0.968		Std. Deviation	0.2053	0.2043	0.1995	0.2851	0.2977	0.2002		4.732	8.964	8.276	5.639	6.291	10.674			Maximum	38.98	53.27	31.19	47.71	43.39	54.09		47	52	22	5		Std. Deviation	21.41	20.16	13.58	3.316		107.1	99.5	87.6	70.1			Std. Deviation
	0.176	0.096	0.104	0.254	0.505	1		Std. Error of Mean	0.01413	0.01198	0.01127	0.01507	0.01617	0.01135		2.02	2.573	3.245	10.777	2.564	32.809			Range	38.94	53.26	31.11	47.66	43.39	49		67	35	19	4		Std. Error of Mean	2.424	2.026	1.739	0.3134								Std. Error of Mean
	0.082	0.635	0.092	0.198	0.129	0.913										2.907	0.791	13.289	9.411	7.72	24.033											54	33	13	11
	0.142	0.13	0.143	0.246	0.134	0.973										10.552	0.811	8.876	14.108	7.447	30.265			Mean	10.57	8.455	6.131	16.95	10.29	23.5		56	40	25	7
	0.146	0.277	0.161	0.294	0.08	0.648		Kruskal-Wallis test								0.046	1.996	7.312	9.694	7.691	22.214			Std. Deviation	10.04	11.16	6.557	14.48	11.48	11.62		63	78	18	8		Kruskal-Wallis test												ANOVA summary
	0.125	0.157	0.135	0.422	0.417	0.963		P value	<0.0001							1.492	1.898	4.411	18.214	5.53	18.887			Std. Error of Mean	1.497	1.315	0.8133	1.629	1.245	1.276		73	49	25	10		P value	<0.0001											F
	0.102	0.853	0.096	0.246	0.359	0.957		Exact or approximate P value?	Approximate							0.042	2.499	3.761	16.791	5.724	25.763											67	51	27	5		Exact or approximate P value?	Approximate											P value
	0.121	0.104	0.154	0.185	0.614	0.942		P value summary	****							0.039	2.844	15.143	23.093	8.363	24.474											52	57	45	8		P value summary	****											P value summary
	0.134	0.327	0.316	0.348	0.709	0.981										15.385	5.035	3.131	16.213	2.811	21.215											70	65	26	5														Significant diff. among means (P < 0.05)?
	0.143	0.314	0.167	0.857	0.241	0.763		Dunn's multiple comparisons test	Mean rank diff.	Significant?	Summary	Adjusted P Value				2.325	4.89	7.351	6.031	0.837	20.673			Kruskal-Wallis test								72	55	7	6														R squared
	0.177	0.171	0.12	0.929	0.245	0.904		HT1080 vs. MDA-MB-231	-65.5	No	ns	>0.9999				0.381	1.251	7.909	10.892	4.363	20.404			P value	<0.0001							68	66	4	8		Dunn's multiple comparisons test	Mean rank diff.	Significant?	Summary	Adjusted P Value
	0.19	0.081	0.217	1	0.389	0.828		HT1080 vs. WM983A	-150.9	Yes	*	0.0194				2.071	1.39	7.943	24.75	4.334	14.49			Exact or approximate P value?	Approximate							128	36	7	7		HT1080 vs. MDA-MB-231	52.8	Yes	**	0.0034
	0.164	0.326	0.146	0.912	0.132	1		HT1080 vs. WM983B	-718.7	Yes	****	<0.0001				13.953	1.29	7.042	28.635	6.576	13.36			P value summary	****							55	100	7	25		HT1080 vs. A375P	139.7	Yes	****	<0.0001								Dunnett's multiple comparisons test
	0.142	0.15	0.183	0.82	0.072	0.979		HT1080 vs. A375P	-283.8	Yes	****	<0.0001				0.81	2.413	5.531	19.25	1.554	25.562											118	59	7	7		HT1080 vs. A375M2	223.4	Yes	****	<0.0001								A375M2 vs. HT1080
	0.403	0.194	0.187	0.979	0.156	0.922		HT1080 vs. A375M2	-921.8	Yes	****	<0.0001				10.043	8.278	1.305	28.497	5.482	21.167											57	91	19	1		MDA-MB-231 vs. A375P	86.88	Yes	****	<0.0001								A375M2 vs. MDA231
	0.097	0.204	0.295	0.924	0.895	0.985		MDA-MB-231 vs. WM983A	-85.37	No	ns	0.6961				0.452	1.078	0.516	9.802	6.532	15.506			Dunn's multiple comparisons test	Mean rank diff.	Significant?	Summary	Adjusted P Value				74	56	7	5		MDA-MB-231 vs. A375M2	170.6	Yes	****	<0.0001								A375M2 vs. A375P
	0.083	0.228	0.24	0.81	0.98	0.805		MDA-MB-231 vs. WM983B	-653.2	Yes	****	<0.0001				9.221	1.417	0.217	10.739	10.577	21.594			HT1080 vs. MDA-MB-231	33.69	No	ns	>0.9999				116	130	4	5		A375P vs. A375M2	83.68	Yes	****	<0.0001
	0.091	0.115	0.097	0.784	0.965	1		MDA-MB-231 vs. A375P	-218.4	Yes	****	<0.0001				25.822	0.161	0.295	5.987	0.066	15.121			HT1080 vs. WM983A	51.4	No	ns	0.4882				93	114	5	5
	0.107	0.165	0.497	0.982	0.853	0.973		MDA-MB-231 vs. A375M2	-856.3	Yes	****	<0.0001				32.131	2.687	0.692	9.181	0	15.991			HT1080 vs. WM983B	-48.35	No	ns	0.5517				113	73	9	6
	0.085	0.304	0.187	0.808	0.876	0.898		WM983A vs. WM983B	-567.8	Yes	****	<0.0001				11.686	0.492	0.841	7.356	0	18.837			HT1080 vs. A375P	17.28	No	ns	>0.9999				76	64	8	8
	0.198	0.204	0.175	1	0.885	0.935		WM983A vs. A375P	-133	Yes	*	0.0191				14.827	0.697	0.103	0.143	12.379	11			HT1080 vs. A375M2	-122.5	Yes	****	<0.0001				97	49	10	8
	0.095	0.097	0.316	0.949	0.112	0.917		WM983A vs. A375M2	-770.9	Yes	****	<0.0001				38.982	1.399	1.599	0.077	9.314	23.435			MDA-MB-231 vs. WM983A	17.71	No	ns	>0.9999				73	105	15	4
	0.65	0.106	0.148	0.855	0.115	0.94		WM983B vs. A375P	434.8	Yes	****	<0.0001				3.691	0.169	0.128	2.246	0.187	10.911			MDA-MB-231 vs. WM983B	-82.04	Yes	***	0.0007				68	43	20	4
	0.127	0.061	0.436	0.241	0.259	0.982		WM983B vs. A375M2	-203.1	Yes	****	<0.0001				13.739	0.428	0.128	2.26	0	9.585			MDA-MB-231 vs. A375P	-16.41	No	ns	>0.9999				53	51	42	7
	0.074	0.238	0.551	0.478	0.146	0.979		A375P vs. A375M2	-638	Yes	****	<0.0001				23.404	0.463	0.078	26.528	0.362	6.665			MDA-MB-231 vs. A375M2	-156.2	Yes	****	<0.0001				37	36	33	5
	0.374	0.159	0.855	0.279	0.137	0.206										11.405	0.733	0.125	0.734	0.003	17.238			WM983A vs. WM983B	-99.75	Yes	****	<0.0001				33	26	33	3
	0.576	0.288	0.863	0.279	0.056	0.165										12.46	0.445	0.627	6.07	0.025	8.401			WM983A vs. A375P	-34.11	No	ns	>0.9999				50	41	28	3
	0.328	0.22	0.942	0.22	0.704	0.194										12.502	1.183	0.258	16.961	1.685	8.087			WM983A vs. A375M2	-173.9	Yes	****	<0.0001				60	54	7	4
	0.306	0.075	0.36	0.532	0.557	0.195										3.908	8.656	1.785	13.655	0.004	5.098			WM983B vs. A375P	65.64	Yes	*	0.0106				60	36	15	1
	0.167	0.14	0.374	0.217	0.173	0.379										6.741	1.709	0.752	3.325	0.074	16.262			WM983B vs. A375M2	-74.12	Yes	**	0.0021				58	40	38	2
	0.156	0.657	0.136	0.254	0.187	0.844										12.415	0.055	2.832	7.649	3.253	10.472			A375P vs. A375M2	-139.8	Yes	****	<0.0001				81	36	35	11
	0.082	0.167	0.078	0.18	0.165	0.904										32.986	5.755	6.349	1.178	0.028	14.568											70	54	23	3
	0.065	0.094	0.132	0.942	0.197	1										7.502	2.554	0.124	0.645	0.38	10.698											86	49	23	8
	0.124	0.125	0.24	0.925	0.332	0.942										35.233	0.014	1.244	0.29	0.067	9.91											47	89	45	3
	0.096	0.192	0.159	0.898	0.133	0.942										18.987	0.073	2.798	16.074	0.366	6.253											82	34	14	8
	0.096	0.14	0.269	0.942	0.219	0.949										8.984	0.339	0.216	4.077	0.329	17.12											55	16	37	7
	0.635	0.13	0.073	0.898	0.518	0.968										21.074	2.806	1.258	16.633	0.876	8.583											104	20	10	4
	0.13	0.107	0.136	0.877	0.221	0.97										9.412	3.648	0.925	0.662	4.75	10.232											61	104	46	9
	0.277	0.262	0.203	0.941	0.311	0.966										9.3	2.503	13.875	0.055	3.069	18.3											43	56	35	4
	0.157	0.077	0.761	0.925	0.372	0.96										9.305	2.676	7.452	0.51	0.473	21.75											55	39	20	7
	0.853	0.067	0.413	0.84	0.369	0.971										10.647	42.974	4.511	0.578	3.913	12.252											106	34	30	4
	0.127	0.091	0.19	0.879	0.151	0.805										1.48	34.434	9.154	0.49	12.098	14.152											76	49	24	9
	0.181	0.108	0.234	0.976	0.504	0.96											15.67	20.302	0.749	0.078	11.379											71	47	29	2
	0.168	0.174	0.132	0.805	0.753	0.949											3.649	14.611	1.425	0.362	20.905											75	42	37	6
	0.085	0.112	0.114	0.726	0.699	0.848											8.596	12.701	0.26	2.263	20.709											87	36	37	3
	0.099	0.143	0.2	0.856	0.889	0.917											8.727	13.765	1.147	25.319	14.057											32	34	44	5
	0.248	0.092	0.218	0.958	0.934	0.927											2.109	3.825	1.071	7.072	16.873											52	66	43	5
	0.21	0.146	0.252	0.979	0.831	1											20.884	2.432	15.623	4.526	40.541											46	41	22	2
	0.239	0.131	0.235	0.864	0.673	0.986											9.064	2.944	34.152	0.102	40.63											74	24	45	8
	0.886	0.179	0.228	0.968	0.886	0.982											6.753	0.107	16.679	24.137	42.377											47	47	26	4
	0.177	0.108	0.292	0.953	0.957	0.894											53.27	7.886	20.879	1.637	22.805											45	43	16	5
	0.098	0.183	0.291	0.966	0.134	0.84											12.469	15.236	9.381	5.436	30.157											52	50	65	8
	0.12	0.216	0.207	0.487	0.099	0.773											26.893	4.88	21.988	0.753	16.926											42	39	22	4
	0.188	0.169	0.235	0.528	0.143	0.938											25.144	4.198	15.121	2.732	33.558											64	62	14	6
	0.089	0.267	0.191	0.172	0.166	0.962											15.257	0.638	30.24	42.271	42.625											47	65	22	8
	0.409	0.386	0.19	0.271	0.13	0.969											11.055	20.686	30.315	42.309	47.664											56	61	20	8
	0.129	0.295	0.213	0.216	0.105	0.986											31.233	22.322	45.385	19.104	45.594											70	23	39	2
	0.336	0.14	0.231	0.172	0.255	0.905											5.947	7.259	45.598	25.286	43.945											50	44	28	2
	0.089	0.097	0.254	0.279	0.067	0.871											21.546	5.405	41.653	29.287	31.982											90	33		13
	0.206	0.235	0.175	0.454	0.118	0.855											17.511	4.521	39.793	32.058	43.715											55	47		12
	0.165	0.218	0.949	0.56	0.253	0.758											12.016	4.822	25.525	23.556	54.093											59	50		10
	0.131	0.424	0.971	1	0.274	0.338											8.079	31.188	23.02	43.394	33.876											54	38		8
	0.092	0.082	0.932	0.934	0.134	0.85											6.126		9.251	24.618	22.939											48	43		3
	0.386	0.148	0.219	0.897	0.087	0.853											19.972		31.973	26.237	41.255											40	56		4
	0.23	0.258	0.12	0.836	0.186	0.927											26.291		46.69	16.598	39.581											37	41		6
	0.102	0.293	0.39	0.97	0.224	0.941											38.727		45.613	31.741	37.608											44	50		7
	0.338	0.299	0.216	0.97	0.284	0.697											6.77		42.616	37.054	38.427											53	38		7
	0.17	0.136	0.322	0.868	0.173	0.909											10.509		19.911	13.541	26.982											70	47		5
	0.087	0.123	0.183	0.778	0.105	0.814											4.561		24.959	5.151	37.805											48	25		5
	0.099	0.137	0.321	0.952	0.219	0.982													26.019	0.97	16.703											80	29		7
	0.178	0.095	0.139	0.849	0.152	0.877													37.994	24.245	41.448											31	40		12
	0.256	0.16	0.436	0.972	0.109	0.752													31.09	12.451	37.964											56	63		9
	0.168	0.457	0.339	0.951	0.087	0.982													35.833	4.111	36.468											48	46		2
	0.104	0.191	0.22	0.925	0.282	0.833													47.425	10.002	23.993											70	33		3
	0.152	0.24	0.431	0.962	0.108	0.983													47.711	26.085	29.071											61	44		8
	0.123	0.235	0.595	0.963	0.194	0.963													35.073	25.691	28.495												67		8
	0.188	0.16	0.265	0.737	0.206	0.954														14.672	21.489												42		8
	0.62	0.155	0.14	0.653	0.531	0.444														18.373	13.658												43		5
	0.131	0.067	0.237	1	0.331	0.443														11.616	31.015												64		9
	0.13	0.138	0.092	1	0.233	0.255														26.833	23.004												40		4
	0.124	0.165	0.115	0.716	0.089	0.761														14.304													60		3
	0.169	0.106	0.572	0.983	0.079	0.922														13.176													41		6
	0.087	0.309	0.39	0.726	0.462	0.897																											40		9
	0.194	0.098	0.781	0.644	0.93	0.853																											48		3
	0.219	0.15	0.316	0.845	0.881	0.915																											35		7
	0.205	0.201	0.16	0.931	0.827	0.881																											41		8
	0.091	0.121	0.137	0.96	0.902	0.846																											36		3
	0.158	0.142	0.266	0.899	0.871	0.842																											40		2
	0.319	0.214	0.125	0.887	0.871	0.866																											54		5
	0.069	0.218	0.254	0.861	0.951	0.969																											25		2
	0.166	0.101	0.21	0.392	0.871	0.902																											44		6
	0.167	0.096	0.122	0.471	1	0.982																											33		3
	0.143	0.127	0.128	0.471	0.685	0.935																											44		14
	0.392	0.101	0.231	0.231	0.79	0.831																											30		10
	0.25	0.151	0.692	0.203	0.929	0.912																											32		12
	0.131	0.172	0.124	0.364	0.627	0.84																											31		9
	0.301	0.316	0.174	0.423	0.716	0.929																													10
	0.241	0.561	0.253	0.366	0.307	0.957																													8
	0.36	0.143	0.214	0.437	0.225	0.932																													8
	0.13	0.246	0.288	0.248	0.591	0.984																													7
	0.202	0.165	0.244	0.5	0.703	0.924																													7
	0.114	0.259	0.3	0.345	0.308	0.859																													8
	0.344	0.398	0.579	0.758	0.408	0.884																													7
	0.918	0.156	0.596	0.323	0.626	1																													7
	0.051	0.199	0.512	0.24	0.134	0.969																													8
	0.128	0.129	0.465	0.179	0.283	0.985																													4
	0.17	0.373	0.159	0.204	0.17	0.965																													4
	0.119	0.213	0.376	0.31	0.517	0.923																													4
	0.083	0.201	0.201	0.341	0.175	1																													3
	0.128	0.121	0.144	0.902	0.318	0.984
	0.489	0.128	0.235	0.924	0.167	0.923
	0.148	0.232	0.858	0.828	0.096	0.971
	0.165	0.154	0.259	0.848	0.196	1
	0.406	0.093	0.124	0.812	0.112	0.962
	0.792	0.729	0.341	0.713	0.202	0.89
	0.266	0.133	0.378	0.935	0.35	0.914
	0.259	0.209	0.189	0.98	0.43	0.915
	0.145	0.327	0.535	0.98	0.106	0.932
	0.349	0.247	0.289	0.649	0.145	0.82
	0.354	0.225	0.339	0.898	0.171	0.979
	0.165	0.208	0.064	0.507	0.347	0.774
	0.144	0.167	0.269	0.937	0.155	0.905
	0.205	0.135	0.156	0.549	0.226	0.65
	0.244	0.074	0.144	0.846	0.126	0.383
	0.901	0.154	0.207	0.722	0.268	0.335
	0.142	0.077	0.169	0.607	0.12	0.668
	0.103	0.263	0.158	0.883	0.324	0.548
	0.105	0.185	0.151	0.918	0.126	0.731
	0.138	0.864	0.353	0.167	0.206	0.896
	0.234	0.899	0.78	0.464	0.967	0.243
	0.128	0.241	0.17	0.242	0.985	0.69
	0.234	0.225	0.175	0.449	0.506	0.949
	0.215	0.136	0.319	0.319	0.885	0.905
	0.879	0.147	0.097	0.356	0.816	0.976
	0.24	0.212	0.302	0.223	0.699	0.962
	0.34	0.394	0.669	0.328	0.957	0.916
	0.261	0.154	0.754	0.613	0.919	0.985
	0.887	0.195	0.977	0.544	0.963	1
	0.926	0.448	0.755	0.459	0.883	0.946
	0.181	0.137	0.923	0.881	0.277	0.772
	0.374	0.214	0.919	0.906	0.135	0.8
	0.15	0.202	0.128	0.704	0.129	0.946
	0.849	0.085	0.224	0.979	0.13	0.881
	0.451	0.162	0.168	0.905	0.178	0.916
	0.261	0.103	0.283	0.905	0.144	0.201
	0.3	0.261	0.299	0.894	0.159	0.292
	0.201	0.187	0.285	0.871	0.282	0.127
	0.213	0.518	0.577	0.875	0.086	0.554
	0.128	0.186	0.191	0.942	0.093	0.945
	0.226	0.1	0.151	0.865	0.329	0.831
	0.327	0.131	0.222	0.76	0.075	0.895
	0.258	0.159	0.22	0.986	0.176	1
	0.468	0.071	0.262	0.264	0.542	0.942
	0.75	0.072	0.219	0.367	0.13	0.913
	0.316	0.196	0.183	0.199	0.218	0.984
	0.24	0.37	0.147	0.23	0.11	0.983
	0.391	0.262	0.188	0.42	0.48	0.73
	0.145	0.637	0.174	0.362	0.17	0.832
	0.122	0.822	0.23	0.084	0.142	0.905
	0.275	0.103	0.608	0.982	0.101	0.952
	0.259	0.24	0.222	1	0.939	0.949
	0.147	0.485	0.526	0.981	0.778	0.951
	0.141	0.304	0.266	0.959	0.667	0.674
	0.166	0.22	0.245	0.889	0.89	0.946
	0.17	0.245	0.254	0.942	0.96	0.861
	0.226	0.253	0.238	0.895	0.963	0.898
	0.094	0.368	0.096	0.953	0.74	0.895
	0.161	0.359	0.601	0.984	0.894	0.952
	0.139	0.127	0.2	0.831	0.968	0.928
	0.108	0.379	0.183	0.979	0.952	0.87
	0.184	0.369	0.221	0.924	0.78	0.901
	0.151	0.181	0.385	0.431	0.163	0.871
	0.309	0.815	0.121	0.213	0.161	0.949
	0.2	0.171	0.208	0.247	0.157	0.947
	0.193	0.207	0.324	0.576	0.108	0.933
	0.166	0.15	0.223	0.236	0.153	0.907
	0.167	0.949	0.222	0.228	0.506	0.87
	0.16	0.52	0.252	0.282	0.156	0.88
	0.161	0.237	0.214	0.524	0.843	0.525
	0.197	0.287	0.327	0.329	0.167	0.825
	0.489	0.15	0.91	0.525	0.117	0.853
	0.097	0.229	0.134	0.469	0.07	0.392
	0.133	0.176	0.266	0.694	0.199	0.819
	0.302	0.433	0.278	0.519	0.288	0.922
	0.121	0.09	0.158	0.949	0.114	0.889
	0.408	0.207	0.192	0.609	0.758	0.956
	0.674	0.164	0.196	0.937	0.202	0.908
	0.193	0.194	0.333	0.716	0.186	0.935
	0.127	0.669	0.18	0.957	0.285	0.909
	0.91	0.273	0.253	0.847	0.172	0.829
	0.877	0.197	0.381	1	0.477	0.893
	0.36	0.146	0.154	0.811	0.932	0.868
	0.52	0.28	0.221	0.942	0.328	0.099
	0.275	0.613	0.297	0.737	0.742	0.81
	0.349	0.547	0.168	0.175	0.528	0.725
	0.178	0.131	0.14	0.125	0.877	0.658
	0.247	0.745	0.874	0.306	0.139	0.839
	0.158	0.231	0.204	0.231	0.219	0.757
	0.665	0.435	0.465	0.224	0.132	0.828
	0.159	0.291	0.269	0.421	0.173	0.972
	0.82	0.333	0.238	0.134	0.123	0.772
	0.19	0.481	0.657	0.179	0.097	0.746
	0.131	0.185	0.603	0.924	0.073	0.963
	0.33	0.279	0.077	0.8	0.991	0.948
	0.949	0.209	0.128	0.798	0.935	0.902
	0.173	0.212	0.124	0.869	0.199	0.877
	0.573	0.893	0.176	0.784	0.22	0.845
	0.189	0.172	0.514	1	0.132	0.904
		0.272	0.146	0.89	0.807	0.927
		0.14	0.177	0.831	0.722	0.952
		0.403	0.274	0.249	0.949	0.94
		0.118	0.913	0.82	0.763	0.982
		0.349	0.191	0.769	0.154	0.98
		0.179	0.169	0.826	0.103	0.242
		0.873	0.147	0.911	0.077	0.983
		0.276	0.717	0.695	0.172	0.332
		0.151	0.171	0.178	0.12	0.937
		0.705	0.145	0.139	0.511	0.908
		0.722	0.318	0.884	0.134	0.978
		0.42	0.353	0.235	0.475	0.911
		0.358	0.867	0.832	0.261	0.904
		0.214	0.356	0.582	0.354	0.756
		0.247	0.171	0.749	0.182	0.618
		0.489	0.172	0.838	0.448	0.775
		0.269	0.229	0.693	0.155	0.924
		0.805	0.336	0.903	0.357	0.926
		0.802	0.272	0.807	0.227	0.911
		0.854	0.27	0.754	0.895	0.591
		0.794	0.203	0.223	0.837	0.903
		0.704	0.381	0.267	0.78	0.931
		0.365	0.317	0.628	0.849	0.736
		0.244	0.32	0.752	0.835	0.817
		0.388	0.22	0.258	0.784	0.875
		0.236	0.292	0.879	0.957	0.797
		0.338	0.723	0.249	0.226	0.923
		0.519	0.168	0.123	0.479	0.848
		0.905	0.437	0.384	0.135	0.9
		0.346	0.072	0.892	0.278	0.839
		0.2	0.3	0.159	0.294	0.926
		0.378	0.162	0.85	0.349	0.942
		0.956	0.147	0.637	0.156	0.891
		0.182	0.319	0.805	0.175	0.805
		0.476	0.175	0.708	0.522	0.924
		0.176	0.328	0.768	0.492	0.903
		0.852	0.295	0.909	0.247	0.763
		0.174	0.173	0.85	0.206	0.828
		0.139	0.482	0.965	0.563	0.803
		0.367	0.217	0.169	0.105	0.83
		0.148	0.474	0.523	0.184	0.877
		0.192	0.227	0.207	0.43	0.843
		0.208	0.391	0.228	0.327	0.806
		0.209	0.214	0.19	0.581	0.784
		0.363	0.277	0.506	0.77	0.933
		0.458	0.275	0.425	0.545	0.878
		0.809	0.147	0.498	0.12	0.966
		0.161	0.138	0.624	0.407	0.904
		0.905	0.317	0.349	0.541	0.809
		0.425	0.511	0.26	0.131	0.775
		0.339	0.337	0.347	0.118	0.868
		0.165	0.377	0.879	0.397	0.194
		0.39	0.145	0.939	0.092	0.255
		0.14	0.158	0.789	0.5	0.355
		0.316	0.303	0.875	0.193	0.688
		0.437	0.599	0.868	0.852	0.826
		0.193	0.221	0.81	0.719	0.96
		0.136	0.239	0.964	0.567	0.92
		0.23	0.25	0.946	0.933	0.866
		0.143	0.222	0.875	0.872	0.735
		0.234	0.673	0.982	0.845	0.922
		0.228	0.385	0.959	0.838	0.825
		0.679	0.137	0.916	0.925	1
		0.166	0.351	0.864	0.918	0.824
		0.315	0.258	0.923	0.816	0.902
		0.508	0.316	0.428	0.604	0.898
		0.11	0.134	0.592	0.872	0.927
		0.197	0.446	0.291	0.71	0.852
		0.204	0.196	0.838	0.26	0.938
		0.185	0.203	0.8	0.978	0.879
		0.261	0.655	0.887	0.352	0.934
		0.175	0.273	1	0.307	0.825
		0.925	0.347	0.776	0.181	0.958
		0.175	0.233	0.963	0.519	1
		0.335	0.885	0.932	0.204	0.936
		0.186	0.373	0.902	0.223	0.931
		0.213	0.294	0.842	0.181	0.247
		0.113	0.283	0.968	0.132	0.542
		0.145	0.136	0.953	0.168	0.094
		0.292	0.317	0.684	0.276	0.176
			0.118	1	0.376	0.941
			0.346	0.723	0.283	1
			0.24	0.941	0.195	0.982
			0.305	0.873	0.268	0.979
			0.364	0.856	0.302	0.924
			0.11	0.959	0.217	0.982
			0.228	0.902	0.393	0.812
			0.327	0.924	0.138	0.898
			0.22	0.824	0.567	0.983
			0.586	0.6	0.131	0.932
			0.228	0.326	0.191	1
			0.425	0.232	0.544	0.872
			0.316	0.936	0.141	1
			0.101	0.977	0.295	0.932
			0.152	0.965	0.875	0.927
			0.277	0.931	0.736	0.798
			0.328	0.871	0.938	0.731
			0.325	0.85	0.721	0.724
			0.114	1	0.836	0.998
			0.128	0.946	0.744	0.661
			0.313	0.725	0.753
			0.478	0.876	0.483
				0.483	0.465
				0.448	0.229
				0.43	0.201
				0.193	0.356
				0.559	0.409
				0.773	0.115
				0.901	0.268
				1	0.314
				0.894	0.232
				0.731	0.125
				0.619	0.155
				0.984	0.722
				0.81	0.478
				0.895	0.265
				0.936	0.354
				1	0.75
				0.752	0.342
				0.767	0.419
				1	0.245
				0.931	0.931
				0.895	0.724
				0.951	0.395
				0.976	0.894
				0.906	0.606
				0.844	0.601
				0.871	0.123
				0.889
				0.964
				0.46
				0.333
				0.483
				0.234
				0.226
				0.142
				0.283
				0.616
				0.975
				1
				0.964
				0.92
				0.86
				0.984
				0.85
				0.938
				1
[truncated: 5 more columns]

## Sheet: Fig. 2
Fig. 2a														Fig. 2b												Fig. 2d							Fig. 2e												Fig. 2f
HT1080	WM983A	WM983B	A375P	A375M2				HT1080	WM983A	WM983B	A375P	A375M2		WM983A	WM983B	A375P	A375M2			Number of values	WM983A	WM983B	A375P	A375M2		HT1080	A375M2			HT1080	A375M2		WM983A	WM983B	A375P	A375M2				WM983A	WM983B	A375P	A375M2		WM983A Adherent	WM983A Floating	A375P Adherent	A375P Floating
4.17	3.26	2.023	2.793	1.947			Number of values	3	3	3	4	4		3.26	2.023	2.793	1.947				3	3	4	4		1.227	1.024		Number of values	18	18		0.028948	0.035486	0.032303	0.038553			Number of values	3	3	3	3		0.486987	0.227457	1.26854	0.528254
5.43	3.4	1.963	3.967	1.777										3.4	1.963	3.967	1.777			Mean						1.086	1.019						0.033459	0.047389	0.051332	0.056669									0.244137	0.11469	0.864013	0.81773
2.53	3.337	2.43	4.1	3.067			Mean	4.043	3.332	2.139	3.62	1.998		3.337	2.43	4.1	3.067			Std. Deviation	3.332	2.139	3.62	1.998		1.256	1.027		Mean	1.175	1.04		0.046407	0.055195	0.032687	0.038626			Mean	0.03627	0.04602	0.03877	0.04462		0.507866	0.342315	0.861903	0.744459
			3.62	1.2			Std. Deviation	1.454	0.07012	0.2541	0.5873	0.7812				3.62	1.2			Std. Error of Mean	0.07012	0.2541	0.5873	0.7812		1.227	1.038		Std. Deviation	0.08857	0.03578								Std. Deviation	0.009063	0.009925	0.01088	0.01044		0.277509	0.0934592	0.625277	0.236884
							Std. Error of Mean	0.8396	0.04048	0.1467	0.2936	0.3906									0.04048	0.1467	0.2936	0.3906		1.396	1.033		Std. Error of Mean	0.02088	0.008433								Std. Error of Mean	0.005232	0.00573	0.00628	0.006027				1.41543	0.832822
																										1.024	1.03
																										1.081	1.03
Elongated-mesenchymal	Rounded-amoeboid																			Column C	WM983B		Column E	A375M2		1.163	1.033
HT_WA_P	WB_M2																			vs.	vs.		vs.	vs.		1.163	1.043		Mann Whitney test											WM983B			A375M2
4.17	2.023						Unpaired t test													Column B	WM983A		Column D	A375P		1.091	1.021		P value	<0.0001										vs.			vs.
5.43	1.963						P value	0.0005																		1.112	1.034		Exact or approximate P value?	Exact										WM983A			A375P
2.53	2.43						P value summary	***												Paired t test			Paired t test			1.172	1.022		P value summary	****
3.26	1.947						Significantly different (P < 0.05)?	Yes												P value	0.0163		P value	0.0268		1.073	1.044		Significantly different (P < 0.05)?	Yes									Paired t test			Paired t test
3.4	1.777						One- or two-tailed P value?	Two-tailed												P value summary	*		P value summary	*		1.219	1.017		One- or two-tailed P value?	Two-tailed									P value	0.0468		P value	0.0021
3.337	3.067																			Significantly different (P < 0.05)?	Yes		Significantly different (P < 0.05)?	Yes		1.247	1.177												P value summary	*		P value summary	**
2.793	1.2																			One- or two-tailed P value?	Two-tailed		One- or two-tailed P value?	Two-tailed		1.218	1.028												Significantly different (P < 0.05)?	Yes		Significantly different (P < 0.05)?	Yes
3.967																				t, df	t=7.725, df=2		t, df	t=4.068, df=3		1.223	1.033												One- or two-tailed P value?	Two-tailed		One- or two-tailed P value?	Two-tailed
4.1																										1.176	1.059
3.62
[truncated: 32 more columns]

## Sheet: Fig. 3
Fig. 3a						Fig. 3b																			Fig. 3d													Fig. 3f
	M2/P	M2/Bleb	M2/Y27	M2/H1152		A375P	A375M2				A375P	A375M2													WM983A			A375P				WM983A			A375P			WM983A			A375P				WM983A			A375P
DDR1	-0.723186	-0.116864	-0.0790419	-0.122634		729.127	464.098			Number of values	3	3													Scramble	DDR1		Scramble	DDR1			Scramble	DDR1		Scramble	DDR1		Scramble	siDDR1		Scramble	siDDR1			Scramble	siDDR1		Scramble	siDDR1
DDR2	0.435152	0.0989961	0.130603	0.480902		713.525	429.524																		54.1	41.3		81.2	50.5		Number of values	4	4		4	4		0.286	0.172		0.156	0.171		Number of values	373	454		457	460
ITGA11	0.23938	0.0402958	0.22541	0.709447		737.656	427.118			Mean	726.8	440.2													72	42.4		93.4	67.3									0.68	0.216		0.322	0.399
ITGA2	0.23252	0.358316	0.722051	0.542075						Std. Deviation	12.24	20.69													71.1	50.9		96.3	68.2		Mean	66.38	44.9		89.63	61.43		0.736	0.297		0.222	0.962		Mean	0.5742	0.8293		0.5944	0.759
ITGA10	0.793816	1.05943	1.10626	0.882368						Std. Error of Mean	7.065	11.95													68.3	45		87.6	59.7		Std. Deviation	8.334	4.29		6.681	8.221		0.208	0.314		0.118	0.939		Std. Deviation	0.3002	0.2178		0.3138	0.2631
ITGB1	1.10328	0.756937	1.04485	0.796195																											Std. Error of Mean	4.167	2.145		3.34	4.11		0.474	0.303		0.507	0.96		Std. Error of Mean	0.01555	0.01022		0.01468	0.01227
ITGA1	1.57559	1.0919	1.3618	0.980633																											WM983A			A375P				0.17	0.307		0.86	1
																															Paired t test			Paired t test				0.55	0.325		0.572	1
										Unpaired t test																					P value	0.0086		P value	<0.0001			0.449	0.28		0.44	0.865
										P value	<0.0001																				P value summary	**		P value summary	****			0.172	0.282		0.436	1			Mann Whitney test			Mann Whitney test
										P value summary	****																				Significantly different (P < 0.05)?	Yes		Significantly different (P < 0.05)?	Yes			0.142	0.174		0.229	0.901			P value	<0.0001		P value	<0.0001
										Significantly different (P < 0.05)?	Yes																				One- or two-tailed P value?	Two-tailed		One- or two-tailed P value?	Two-tailed			0.3	0.582		0.396	1			Exact or approximate P value?	Approximate		Exact or approximate P value?	Approximate
										One- or two-tailed P value?	Two-tailed																				t, df	t=6.152, df=3		t, df	t=29.78, df=3			0.633	0.905		0.448	0.883			P value summary	****		P value summary	****
																																						0.404	0.931		0.196	0.928			Significantly different (P < 0.05)?	Yes		Significantly different (P < 0.05)?	Yes
																																						0.293	0.826		0.239	0.903			One- or two-tailed P value?	Two-tailed		One- or two-tailed P value?	Two-tailed
																																						0.181	0.917		0.308	0.835
																																						0.298	1		0.399	0.296
																																						0.833	0.853		0.714	0.284
																																						0.844	0.721		0.657	0.584
																																						0.777	0.926		0.676	0.645
																																						0.833	0.893		0.816	0.12
																																						0.86	0.901		0.473	0.876
																																						0.914	0.931		0.189	0.636
																																						0.874	0.963		1	0.196
																																						0.891	0.962		1	0.844
																																						0.812	0.901		0.952	0.472
																																						0.269	1		0.791	0.127
																																						0.209	0.963		0.233	0.086
																																						0.679	0.918		0.163	0.593
																																						0.198	0.957		0.333	0.86
																																						0.686	0.944		0.174	0.931
																																						0.272	0.826		0.351	0.973
																																						0.266	0.975		0.27	0.962
																																						0.399	0.885		0.486	0.973
																																						0.294	0.938		0.204	0.901
																																						0.356	0.905		0.581	0.963
																																						0.564	0.973		0.218	0.772
																																						0.396	0.879		0.159	0.8
																																						0.393	0.878		0.207	0.316
																																						0.607	0.917		0.438	0.531
																																						0.457	0.755		0.872	0.845
																																						0.337	0.951		0.926	0.963
																																						0.519	0.819		1	1
																																						0.303	0.893		0.838	0.892
																																						0.48	0.865		0.963	0.973
																																						0.891	0.944		0.217	0.579
																																						0.926	0.833		0.409	0.694
																																						0.874	0.877		0.36	0.554
																																						0.938	0.707		0.573	0.596
																																						0.926	0.897		0.876	0.931
																																						0.946	0.967		0.872	0.938
																																						0.872	0.874		0.731	0.904
																																						0.977	0.925		0.962	0.901
																																						0.968	0.967		0.865	1
																																						0.176	0.892		0.966	0.949
																																						0.112	0.883		0.671	0.892
																																						0.27	0.776		0.623	0.869
																																						0.256	0.865		0.101	0.854
																																						0.278	1		0.879	0.982
																																						0.584	1		0.156	1
																																						0.303	0.833		0.331	0.963
																																						0.275	0.695		0.12	0.872
																																						0.31	0.238		0.177	0.668
																																						0.784	0.299		0.208	0.962
																																						0.924	0.187		0.933	0.858
																																						0.951	0.204		1	0.876
																																						1	0.216		0.796	0.847
																																						1	0.967		0.918	0.931
																																						0.933	0.799		0.842	0.928
																																						0.791	0.93		0.952	0.938
																																						0.944	0.944		0.345	0.779
																																						0.865	0.98		0.221	0.836
																																						0.855	0.969		0.277	0.926
																																						0.893	0.973		0.533	0.455
																																						0.915	0.736		0.212	0.459
																																						0.285	0.938		0.894	0.298
																																						0.922	0.585		0.159	0.378
																																						0.136	1		0.129	0.228
																																						0.21	0.874		1	0.92
																																						0.257	0.973		0.967	0.141
																																						0.407	0.949		0.651	0.751
																																						0.28	0.931		0.224	0.944
																																						0.285	0.755		0.239	0.968
																																						0.464	0.874		0.467	0.949
																																						0.166	1		0.544	0.926
																																						0.381	0.891		0.717	0.861
																																						0.34	0.835		0.197	0.973
																																						0.416	0.933		0.121	0.504
																																						0.146	0.86		0.111	0.335
																																						0.244	0.876		0.247	0.511
																																						0.174	0.898		0.345	0.466
																																						0.936	0.853		0.159	0.3
																																						0.818	0.968		0.112	0.311
																																						0.16	0.26		0.348	0.685
																																						0.966	0.708		0.683	0.249
																																						0.865	0.579		0.17	0.433
																																						0.837	0.493		0.226	0.166
																																						0.903	0.386		0.613	0.237
																																						1	0.522		0.14	0.772
																																						0.754	0.431		0.231	0.477
																																						0.914	0.19		0.187	0.595
																																						0.202	0.877		0.253	0.287
																																						0.314	0.903		0.376	0.234
																																						0.304	0.761		0.167	0.264
																																						0.527	0.797		0.237	0.85
																																						0.252	0.797		0.128	1
																																						0.322	0.865		0.223	0.897
																																						0.121	0.912		0.254	0.85
																																						0.665	0.903		0.218	0.979
																																						0.236	0.891		0.853	1
																																						0.191	0.926		0.426	0.937
																																						0.412	0.739		0.716	0.681
																																						0.493	0.938		0.879	0.936
																																						0.319	1		0.744	0.944
																																						0.273	0.924		0.838	0.952
																																						0.321	0.897		0.847	0.946
																																						0.28	0.968		0.926	0.851
																																						0.732	0.939		0.98	0.891
																																						0.15	0.722		0.966	0.964
																																						0.204	0.926		0.762	0.891
																																						0.226	0.881		0.905	0.816
																																						0.581	1		0.93	0.967
																																						0.214	0.967		0.743	0.939
																																						0.443	0.97		0.962	1
																																						0.701	0.835		0.798	0.919
																																						0.858	0.791		0.877	0.968
																																						0.926	0.855		0.759	0.975
																																						0.893	0.962		0.955	0.8
																																						0.611	0.808		0.922	1
																																						0.734	1		0.94	1
																																						0.936	0.645		0.926	0.96
																																						0.882	0.953		0.978	0.907
																																						0.901	0.893		0.969	1
																																						0.901	0.946		0.799	0.915
																																						0.842	1		0.903	0.885
																																						1	1		0.845	0.917
																																						0.234	0.944		1	1
																																						0.283	0.874		0.85	0.773
																																						0.291	0.866		0.975	0.625
																																						0.63	0.939		0.93	0.732
																																						0.415	0.246		0.899	0.924
																																						0.879	0.19		0.695	0.865
																																						0.561	0.607		0.226	0.899
																																						0.361	0.37		0.352	0.834
																																						0.498	0.544		0.345	0.858
																																						0.8654	0.453		0.693	0.201
																																						0.8925	0.267		0.33	0.559
																																						1	0.897		0.233	0.211
																																						1	0.936		0.815	0.838
																																						0.8945	0.962		0.154	0.365
																																						0.6858	0.866		0.234	0.49
																																						0.8784	0.734		0.153	0.572
																																						0.8364	0.893		0.15	0.392
																																						0.9695	0.903		0.194	0.263
																																						0.4374	0.918		0.253	0.329
																																						0.2689	1		0.315	0.195
																																						0.3232	0.371		0.273	0.866
																																						0.2665	0.643		0.215	0.197
																																						0.1717	0.333		0.469	0.365
																																						0.5534	0.917		0.257	0.227
																																						0.675	1		0.294	0.19
																																						0.336	1		0.12	0.511
																																						0.9523	0.822		0.565	0.213
																																						0.8759	0.891		0.359	0.871
																																						0.7881	1		0.193	0.368
																																						0.9762	0.722		0.266	0.168
																																						0.9171	0.807		0.186	0.494
																																						0.9167	0.414		0.497	0.196
																																						1	0.257		0.169	0.17
																																						0.9728	0.97		0.213	0.603
																																						0.9553	0.946		0.167	0.305
																																						0.8004	0.9728		0.29	0.711
																																						0.863	0.8827		0.242	0.935
																																						0.8736	0.9511		0.796	0.925
																																						0.8472	0.8925		0.674	0.951
																																						0.1808	0.8194		0.944	1
																																						0.9634	0.8822		0.966	0.766
																																						0.9386	0.9746		0.705	1
																																						0.9622	0.8534		0.973	0.265
																																						0.3146	0.8294		0.698	0.938
																																						0.3401	0.9603		0.969	0.903
																																						0.2806	0.8167		0.827	0.907
																																						0.5135	1		0.978	0.799
																																						0.4907	0.8538		1	0.939
																																						0.325	0.9167		0.892	0.826
																																						0.3281	0.9046		0.944	0.812
																																						0.3045	0.9511		0.968	0.917
																																						0.2949	0.6898		0.874	0.917
																																						0.931	0.9046		1	0.809
																																						0.9442	1		1	0.515
																																						0.893	0.9603		0.268	0.969
																																						0.933	0.9245		0.276	0.919
																																						0.9603	0.6605		0.372	0.969
																																						0.699	0.6584		0.582	0.699
																																						0.579	0.9672		0.79	0.833
																																						0.9171	0.9622		0.387	0.897
																																						0.9442	0.6058		0.772	0.867
																																						1	0.5964		0.187	0.953
																																						0.926	0.3147		0.148	0.897
																																						0.4645	0.2032		0.705	0.891
																																						0.2842	0.2607		0.437	0.829
																																						0.4581	0.9356		0.149	0.831
																																						0.2843	0.8452		0.339	0.892
																																						0.2743	0.9671		0.079	0.915
																																						0.2897	0.9728		0.274	0.917
																																						0.2431	0.8087		0.333	0.203
																																						0.1702	0.9171		0.179	0.211
																																						0.7978	0.9622		0.34	0.287
																																						0.8382	0.8382		0.368	0.335
																																						0.9695	0.9381		0.263	0.459
																																						0.8654	0.9672		0.268	0.542
																																						0.9622	0.9171		0.33	0.225
																																						0.7978	0.9171		0.298	0.887
																																						0.6965	0.9757		0.312	0.236
																																						0.835	0.9362		0.504	0.51
																																						0.8534	0.9681		0.449	0.366
																																						0.9672	0.785		0.874	0.132
																																						0.6029	0.8534		0.973	0.167
																																						0.9728	1		0.967	0.919
																																						0.9603	0.9622		0.944	0.979
																																						0.931	0.7441		0.807	1
																																						1	0.823		0.96	0.791
																																						0.9746	0.9798		0.899	0.925
																																						0.9412	0.9486		0.707	0.925
																																						0.9783	0.9672		0.874	0.915
																																						0.7994	0.9386		0.829	0.971
																																						0.9704	0.9746		0.905	0.638
																																						1	0.9365		0.879	0.816
																																						0.8925	0.9695		0.608	0.966
																																						0.9544	0.9383		0.815	0.865
																																						0.7784	0.9695		0.148	0.936
																																						0.8263	0.9734		0.189	0.672
																																						0.8833	1		0.135	0.881
																																						0.3162	0.2888		0.325	1
																																						0.5821	0.2422		0.967	0.96
																																						0.2407	1		0.336	0.848
																																						0.5611	0.9171		0.191	0.96
																																						0.3555	0.8536		0.109	0.882
																																						0.9634	0.7678		0.231	0.867
																																						0.8945	0.9381		0.149	0.826
																																						0.8327	0.9386		0.3	0.838
																																						0.8327	0.9734		0.944	0.493
																																						0.9442	1		0.772	0.78
																																						0.893	0.9603		0.893	0.219
																																						0.903	0.7657		0.698	0.47
																																						0.8654	0.9386		0.728	0.363
																																						0.5167	0.9672		0.838	0.375
																																						0.66	0.9171		0.227	0.145
																																						1	0.9367		0.178	0.947
																																						1	0.8793		0.472	0.926
																																						0.9362	0.893		0.3239	1
																																						0.853	1		0.5293	0.938
																																						0.678	1		0.2915	0.651
																																						0.919	0.8833		0.8263	0.914
																																						0.383	0.9442		0.1673	0.917
																																						0.308	0.8945		0.2432	0.971
																																						0.32	1		0.6598	0.854
																																						0.231	0.8945		0.2454	1
																																						0.537	0.9728		0.1691	0.949
																																						0.352	0.933		0.6419	0.979
																																						0.617	0.9664		0.2164	0.847
																																						0.341	0.9811		0.2559	0.871
																																						0.126	0.9511		0.4751	0.863
																																						0.735	0.8872		0.933	0.226
																																						0.96	0.9258		0.8973	0.561
																																						0.933	0.8945		1	0.506
																																						0.967	0.3382		0.8973	0.151
																																						0.939	0.4213		0.9603	0.204
																																						0.845	0.1343		0.9672	0.568
																																						0.551	1		1	0.198
																																						0.406	0.8759		0.9734	0.817
																																						0.562	0.9442		0.9032	0.953
																																						0.367	0.8904		0.9681	0.889
																																						0.49	0.9622		0.9622	0.784
																																						0.262	1		0.966	0.311
																																						0.18	0.9424		0.9046	0.926
																																						0.313	0.9486		0.7658	0.898
																																						0.262	0.9672		0.9381	0.29
																																						0.272	0.9622		0.683	0.8467
																																						0.238	1		0.9383	0.9187
																																						0.266	0.7749		0.9734	0.8694
																																						0.189	0.8661		1	0.9381
																																						0.222	0.8438		0.9072	0.6679
																																						0.177	0.9424		0.9046	0.7658
																																						0.185	0.9046		0.8452	0.9746
																																						0.325	0.9704		0.7041	0.9734
																																						0.968	0.9192		0.9634	0.933
																																						0.281	0.8661		0.369	0.9038
																																						0.689	0.9442		0.1897	0.7963
																																						0.154	0.966		0.201	0.6997
																																						0.2	1		0.3194	1
																																						0.243	0.903		0.2165	0.8988
																																						0.931	0.8833		0.265	0.9783
																																						0.771	0.8945		0.3861	0.9367
																																						0.947	0.9544		0.3835	0.9501
																																						0.963	0.9184		0.219	0.8471
																																						0.967	0.893		0.4108	0.8398
																																						0.609	0.8164		0.5342	1
																																						0.514	1		0.3559	0.9622
																																						0.955	0.8364		0.2023	0.8759
																																						0.917	1		0.3741	0.2195
																																						0.318	0.8416		0.9544	0.1503
																																						0.287	0.784		0.9728	0.5531
																																						0.279	0.2185		0.9793	0.9193
																																						0.131	0.1636		0.9442	0.8814
																																						0.167	0.304		0.8536	0.862
																																						0.212	0.9381		0.9362	0.9572
																																						0.211	0.8654		0.9664	0.9424
																																						0.197	0.6995		0.8906	0.9418
																																						0.352	1		0.9383	0.7502
																																						0.926	0.9622		0.9707	0.9728
																																						0.967	0.9245		0.9384	0.8973
																																						0.931	1		0.7939	0.9757
																																						0.449	0.9671		0.1917	0.9187
																																						0.326	0.9046		0.2444	0.9872
																																						0.14	0.8694		0.1858	1
																																						0.204	1		0.9789	0.8765
																																						0.268	0.9386		0.7346	1
																																						0.201	0.8167		0.8396	0.7246
																																						0.392	0.2541		0.9383	0.9681
																																						0.154			0.9486	0.903
																																						0.569			0.7807	0.9672
																																						0.372	1		0.9356	0.9523
																																						0.587	0.874		0.8925	0.633
																																						0.966	0.937		0.4732	0.9511
																																						0.962	0.982		0.2241	0.9762
																																						0.967	0.874		0.3237	0.8531
																																						1	0.919		0.2285	0.9572
																																						0.326	0.756		0.374	0.9664
																																						0.212	0.968		0.1659	0.9695
																																						0.531	0.933		0.8724	1
																																						0.25	0.978		0.9734	0.9634
																																						0.559	0.952		0.9362	0.9485
																																						0.158	1		0.9367	0.8827
																																						0.325	1		1	0.6005
																																						0.248	0.944		0.865	0.2533
																																						0.528	1		0.8564	0.4474
																																						0.28	0.914		0.9442	0.3631
																																						0.25	0.969		0.9672	0.3436
																																						0.187	0.952		0.877	0.2976
																																						0.685	0.926		0.7266	0.5305
																																						0.603	0.874		0.8973	0.9746
																																						0.704	0.968		0.877	0.9572
																																						0.353	0.968		0.8498	0.8925
																																						0.471	0.96		0.9383	0.8759
																																						0.278	0.648		0.6995	0.8906
																																						0.162	0.227		0.9472	0.7269
																																						0.261	0.692		0.9486	0.9734
																																						0.313	0.203		0.9598	0.9255
																																						0.869	0.938		0.9603	0.2066
																																						0.293	0.96		0.9603	0.9367
																																						0.219	0.967		0.893	0.9253
																																						0.321	0.816		0.8925	0.926
																																						0.468	0.847		0.8156	0.933
																																						0.245	0.967		0.0832	0.9171
																																						0.636	0.976		0.3337	1
																																						0.333	0.685		0.5966	0.9356
																																						0.294	0.903		0.7204	0.9734
																																						0.342	0.918		0.6288	0.9167
																																						0.842	0.96		0.5979	0.8707
																																						1	0.967		0.3604	0.8327
																																						0.976	0.967		0.2318	1
																																						0.905	0.329		0.4211	0.9757
																																						0.182	0.552		0.2571	1
																																						0.374	0.918		0.2213	0.9249
																																						0.447	0.817		0.2371	0.9258
																																						0.221	1		0.2356	0.9783
																																						0.224	1		0.3856	0.8291
																																						0.387	0.876		0.2077	0.9734
																																						0.744	0.973		0.2083	0.8736
																																						0.149	0.893		0.4325	1
																																						0.562	0.918		0.4895	0.903
																																						0.248	0.897		0.343	0.9671
																																						0.28	0.815		0.3817	0.8091
																																							1		0.2535	0.9306
																																							0.966		0.899	0.9695
																																							0.336		0.9523	0.2296
																																							0.216		0.8582	0.1624
																																							0.893		0.8784	0.4909
																																							0.966		0.7269	0.4195
																																							0.967		0.9012	0.6437
																																							1		0.8736	0.776
																																							0.96		0.9734	0.9061
																																							0.903		0.9603	0.3781
																																							0.854		0.9167	0.9068
																																							0.962		0.9012	0.9598
																																							0.973		0.931	0.9362
																																							1		0.8833	0.8004
																																							0.967		1	0.9713
																																							0.869		0.8654	0.9704
																																							1		0.7422	0.8053
																																							0.849		1	0.8949
																																							0.561		0.9301	0.933
																																							0.779		0.9383	0.914
																																							1		0.933	1
																																							0.65		0.9523	0.8736
																																							0.96		0.9603	0.985
																																							1		0.9192	0.9171
																																							0.966		0.8736	0.8582
																																							0.96		0.9671	0.8736
																																							0.962		0.9245	0.9386
																																							0.876		0.8984	0.9523
																																							0.881		0.7041	0.8973
																																							1		0.9603	0.9757
																																							0.893		1	1
																																							0.879		0.7138	0.9245
																																							0.918		0.4547	0.9367
																																							0.571		0.2851	1
																																							0.725		0.231	0.953
																																							0.724		0.2195	0.9167
																																							0.479		0.4511	0.8382
																																							0.962		0.3049	0.9383
																																							0.835		0.3333	0.8438
																																							1		0.3702	0.8538
																																							0.938		0.5379	0.9155
																																							0.808		0.3291	0.9258
																																							0.973		0.279	0.8872
																																							1		0.303	0.6411
																																							1		0.5671	0.953
																																							0.98		0.6039	0.8925
																																							0.249		0.2313	0.9622
																																							0.567		0.7784	0.722
																																							0.219		0.484	0.9171
																																							0.967		0.3195	0.9634
																																							0.901		0.6462	0.9155
																																							0.946		0.5322	0.9681
																																							0.836		0.2111	0.9167
																																							1		0.5525	0.8164
																																							0.967		0.8802	0.9728
																																							0.696		0.2166	0.4812
																																							0.372		0.2132	0.1839
																																							0.713		0.1382	0.5658
																																							0.53		0.2251	0.1583
																																							0.872		0.5986	0.2096
																																							0.96		0.3091	0.8538
																																							0.96		0.7858	0.7266
																																							0.969		0.9728	0.9603
																																							0.96		0.9603	0.9167
																																							0.938		0.1944	0.8661
																																							0.946		0.2066	0.9367
																																							0.952		0.1759	0.8332
																																							1		0.3498	0.9012
																																							0.963		0.2227	0.9681
																																							0.968		0.4903	0.8595
																																							0.936		0.9603	0.2734
																																							0.939		1	0.4912
																																							0.973		0.8822	0.1841
																																							0.931		0.9757	0.8531
																																							0.889		0.861	0.903
																																							0.931		0.9035	0.9734
																																							0.944		0.9728	0.9183
																																							0.928		0.899	0.7939
																																							0.946		0.9603	0.6354
																																							0.245		0.865	0.2539
																																							0.879		0.9032	0.2878
																																							0.967		0.8889	0.846
																																							0.523		0.899	0.9442
																																									0.8973	0.9757
																																										0.9038
																																										0.8564
																																										0.9323

## Sheet: Fig. 4
Fig. 4a																																						Fig. 4f							Fig. 4g
	AMP						ATP/AMP								ATP/ADP																							Scramble	siAMPK			Scramble	siAMPK		Scramble	siAMPK			Scramble
	Control	RA-15'	RA-1h				Control	RA-15'	RA-1h						Control	RA-15'	RA-1h																					0.94	0.989		Number of values	211	193		2.098	0.565		Number of values	52
	0.57	1.86	1.52				3.6	1.69	1.66						0.96	0.87	0.92																					0.905	0.958						6.507	0.139
	1.12	2.44	2.06				5	1.72	2.61						1.11	0.9	0.95																					0.848	0.895		Mean	0.8315	0.6813		8.519	0.084		Mean	5.944
	1.05	2.38	2.49				6.32	1.78	3.11						1.1	0.94	1.04																					0.931	0.925		Std. Deviation	0.2094	0.3007		1.777	0.892		Std. Deviation	3.199
	0.85	2.2	2.22				4.05	1.38	1.68						0.98	0.89	0.94																					0.902	0.916		Std. Error of Mean	0.01442	0.02164		4.516	3.409		Std. Error of Mean	0.4436
	1.42	2.19	2.1				4.49	1.27	1.6						1.04	0.81	0.88																					0.809	0.936						1.1	0.052
																																						0.862	0.978						2.54	0.147
																																						0.925	0.902			Mann Whitney test			0.892	0.034
Number of values	5	5	5				5	5	5						5	5	5																					0.94	0.26			P value	<0.0001		2.775	0.137			Mann Whitney test
																																						0.958	0.286			Exact or approximate P value?	Approximate		2.572	0.148			P value
Mean	1.002	2.214	2.078				4.692	1.568	2.132						1.038	0.882	0.946																					0.834	0.341			P value summary	****		3.002	0.822			Exact or approximate P value?
Std. Deviation	0.3165	0.2262	0.3543				1.048	0.2275	0.6883						0.06797	0.04764	0.05899																					0.938	0.142			Significantly different (P < 0.05)?	Yes		5.044	0.13			P value summary
Std. Error of Mean	0.1415	0.1012	0.1584				0.4685	0.1018	0.3078						0.0304	0.02131	0.02638																					0.965	0.381			One- or two-tailed P value?	Two-tailed		3.721	3.974			Significantly different (P < 0.05)?
																																						0.848	0.183						8.042	0.243			One- or two-tailed P value?
																																						0.904	0.296						8.62	0.524
	ANOVA summary						ANOVA summary								ANOVA summary																							0.982	0.44						10.398	0.545
	F	23.89					F	25.61							F	8.895																						0.965	0.27						9.472	0.239
	P value	<0.0001					P value	<0.0001							P value	0.0043																						0.982	0.407						3.048	0.048
	P value summary	****					P value summary	****							P value summary	**																						0.233	0.195						3.939	0.025
	Significant diff. among means (P < 0.05)?	Yes					Significant diff. among means (P < 0.05)?	Yes							Significant diff. among means (P < 0.05)?	Yes																						0.467	0.222						9.454	0.072
																																						0.468	0.158						5.595	0.569
Dunnett's multiple comparisons test	Mean Diff.	95.00% CI of diff.	Below threshold?	Summary	Adjusted P Value		Dunnett's multiple comparisons test	Mean Diff.	95.00% CI of diff.	Below threshold?	Summary	Adjusted P Value			Dunnett's multiple comparisons test	Mean Diff.	95.00% CI of diff.	Below threshold?	Summary	Adjusted P Value																		0.545	0.333						7.128	1.166
Control vs. RA-15'	-1.212	-1.693 to -0.7312	Yes	****	<0.0001		Control vs. RA-15'	3.124	1.960 to 4.288	Yes	****	<0.0001			Control vs. RA-15'	0.156	0.06295 to 0.2491	Yes	**	0.0023																		0.499	0.582						2.053	0.394
Control vs. RA-1h	-1.076	-1.557 to -0.5952	Yes	***	0.0002		Control vs. RA-1h	2.56	1.396 to 3.724	Yes	***	0.0003			Control vs. RA-1h	0.092	-0.001054 to 0.1851	No	ns	0.0526																		0.823	0.957						4.78	0
																																						0.31	0.807						4.867	2.094
																																						1	0.919						3.894	0.628
																																						0.871	1						4.557	0.114
																																						0.968	0.971						5.591	0.067
																																						0.92	0.867						3.5	2.195
																																						0.981	0.887						8.413	2.577
																																						0.946	0.985						8.746	1.202
																																						0.939	0.982						14.915	0.035
																																						0.902	0.829						7.609	0
																																						1	0.979						7.096	0.409
																																						1	0.96						10.751	0.582
																																						0.963	0.855						8.173	0.018
																																						0.927	0.768						6.299	1.297
																																						0.942	0.977						6.153	0.076
																																						0.912	1						5.682	0.188
																																						1	0.773						4.169	0.088
																																						0.844	0.919						6.492	0.048
																																						0.929	0.824						3.786	1.25
																																						0.985	0.337						7.97	0.113
																																						0.957	0.286						16.727	1.082
																																						0.96	0.222						8.624	5.078
																																						0.851	0.259						7.856	3.508
																																						0.978	0.378						3.297	2.491
																																						0.434	0.186						6.579	0.01
																																						0.377	0.289						6.763	0.6
																																						0.247	0.121						4.757	1.895
																																						0.516	0.173						5.137	0.517
																																						0.364	0.269						3.1	0.952
																																						0.185	0.13							0.68
																																						0.888	0.26							5.121
																																						0.938	0.454							3.564
																																						0.872	0.207							3.019
																																						0.851	0.247							5.75
																																						1	0.31							2.47
																																						0.891	0.916							9.143
																																						1	0.834							2.715
																																						0.98	0.717							0.405
																																						0.789	0.963							0.399
																																						0.932	0.968							0.315
																																						0.898	0.955							0.134
																																						1	0.979							3.637
																																						1	0.934							2.454
																																						0.805	0.891
																																						0.725	0.928
																																						0.967	0.84
																																						0.676	0.977
																																						0.942	0.895
																																						0.903	0.939
																																						0.886	0.924
																																						0.979	0.954
																																						0.831	0.976
																																						0.949	0.95
																																						0.982	0.859
																																						0.958	0.982
																																						0.962	0.838
																																						0.983	0.964
																																						0.902	0.932
																																						0.822	0.951
																																						0.977	0.855
																																						0.917	0.905
																																						1	0.898
																																						0.886	0.756
																																						0.92	0.898
																																						0.852	0.919
																																						0.8	1
																																						0.861	0.964
																																						0.863	0.881
																																						0.334	0.902
																																						0.323	0.976
																																						0.494	0.962
																																						0.454	0.722
																																						0.534	0.576
																																						0.394	0.298
																																						0.958	0.358
																																						0.976	0.867
																																						0.962	0.242
																																						0.099	0.377
																																						0.868	0.144
																																						0.979	0.353
																																						0.862	0.273
																																						1	0.182
																																						0.982	0.499
																																						0.941	0.413
																																						0.78	0.632
																																						0.777	0.908
																																						0.829	0.963
																																						0.98	0.764
																																						0.954	0.564
																																						0.941	0.871
																																						0.985	0.73
																																						0.952	0.924
																																						0.92	0.985
																																						0.946	0.982
																																						0.89	0.867
																																						0.939	0.969
																																						0.924	0.797
																																						0.868	0.924
																																						0.965	0.722
																																						0.96	0.957
																																						0.952	0.784
																																						0.82	0.96
																																						0.853	0.976
																																						0.895	0.369
																																						0.895	0.345
																																						0.923	0.216
																																						0.959	0.31
																																						0.919	0.294
																																						0.91	0.301
																																						0.924	0.583
																																						0.971	0.305
																																						0.985	0.461
																																						0.863	0.865
																																						1	0.895
																																						0.985	0.92
																																						0.829	0.865
																																						0.964	0.828
																																						0.684	0.945
																																						1	0.886
																																						0.876	0.903
																																						0.543	0.924
																																						0.285	1
																																						0.231	0.959
																																						0.224	0.957
																																						0.513	0.954
																																						0.595	0.548
																																						0.445	0.247
																																						0.54	0.661
																																						0.386	0.736
																																						0.396	0.685
																																						0.857	0.292
																																						0.931	0.326
																																						0.937	0.285
																																						0.84	0.218
																																						0.941	0.285
																																						0.949	0.491
																																						0.907	0.417
																																						0.945	0.675
																																						0.84	0.624
																																						0.964	0.919
																																						0.922	0.834
																																						0.987	0.864
																																						0.916	0.96
																																						0.982	1
																																						0.958	1
																																						0.958	0.94
																																						1	0.96
																																						0.982	0.964
																																						0.845	0.958
																																						0.877	0.96
																																						0.987	0.931
																																						0.962	0.832
																																						0.97	0.976
																																						0.185	0.697
																																						0.909	0.982
																																						0.311	0.917
																																						0.549	0.341
																																						0.902	0.42
																																						0.874	0.562
																																						0.906	0.253
																																						0.916	0.23
																																						0.959	0.233
																																						0.808	0.153
																																						0.96	0.242
																																						0.867	0.32
																																						0.958	0.179
																																						0.923	0.557
																																						0.925	0.887
																																						0.962	0.899
																																						0.967	1
																																						0.885
																																						0.766
																																						0.97
																																						0.865
																																						0.927
																																						0.872
																																						0.938
																																						0.856
																																						0.774
																																						0.976
																																						0.736
																																						0.94
																																						0.953
																																						0.911
																																						0.752
																																						1
																																						0.438
																																						0.347
[truncated: 56 more columns]

## Sheet: Fig. 5
						Fig. 5b													Fig. 5d								Fig. 5e												Fig. 5f
						DMSO	A76				DMSO	A76							Scramble	siAMPK				Scramble	siAMPK		WM983A	WM983B	A375P	A375M2				WM983A	WM983B	A375P	A375M2		WM983A	WM983B	A375P	A375M2				WM983A	WM983B	A375P	A375M2
						254	64			Number of values	10	17							58	114			Number of values	14	13		124	48	108	77			Number of values	12	20	14	30		2137962	1628318	1356295	1102714			Number of values	16	15	15	15
						133	101												30	143							173	71	168	84									1652785	928787	2074350	1256001
						212	38			Mean	176.9	93.94							64	61			Mean	50.64	88.92		104	108	151	79			Mean	137.3	75.95	144.8	64.6		1133414	780015	1313715	1043834			Mean	1777676	966568	1658135	883293
						236	61			Std. Deviation	65.15	50.95							35	52			Std. Deviation	16.79	44.35		89	102	168	51			Std. Deviation	42.95	21.42	47.37	19.49		1723432	1004343	1516066	615397			Std. Deviation	473331	333296	536581	284343
						173	69			Std. Error of Mean	20.6	12.36							58	94			Std. Error of Mean	4.486	12.3		143	83	203	45			Std. Error of Mean	12.4	4.79	12.66	3.558		1513832	777450	2665556	833800			Std. Error of Mean	118333	86057	138545	73417
						163	64												43	134							171	52	110	50									1157314	555608	1553292	1105605
						201	142												55	54							219	89	158	68									2351668	1309133	1228566	1055171
						38	249			Unpaired t test									38	81			Unpaired t test				164	79	107	80				WM983B		A375M2			1723274	622110	1202314	1127213				WM983B		A375M2
						232	52			P value	0.0011								41	147			P value	0.0059			95	82	91	68				vs.		vs.			1501669	598718	1230071	620557				vs.		vs.
						127	66			P value summary	**								44	151			P value summary	**			75	98	248	34				WM983A		A375P			2936746	977746	2021465	674583				WM983A		A375P
							74			Significantly different (P < 0.05)?	Yes								36	53			Significantly different (P < 0.05)?	Yes			122	75	95	35									1934503	1218582	847634	1232777
							60			One- or two-tailed P value?	Two-tailed								92	51			One- or two-tailed P value?	Two-tailed			168	57	117	60				Unpaired t test		Unpaired t test			1975458	1464492	1322104	416064				Unpaired t test		Unpaired t test
							84												45	21								81	194	64				P value	<0.0001	P value	<0.0001		1075529	612242	1865949	595191				P value	<0.0001	P value	<0.0001
							111												70									52	109	60				P value summary	****	P value summary	****		1855604	1187553	2055663	1060149				P value summary	****	P value summary	****
							96																					59		38				Significantly different (P < 0.05)?	Yes	Significantly different (P < 0.05)?	Yes		1835029	833425	2618983	510343				Significantly different (P < 0.05)?	Yes	Significantly different (P < 0.05)?	Yes
							111																					67		54				One- or two-tailed P value?	Two-tailed	One- or two-tailed P value?	Two-tailed		1934594							One- or two-tailed P value?	Two-tailed	One- or two-tailed P value?	Two-tailed
							155																					91		49																		t, df	t=4.942, df=28
																												122		58
																												54		61
																												49		87
																														117
																														79
																														51
																														80
																														55
																														68
																														108
																														66
																														67
																														45

## Sheet: Fig. 6
								Fig. 6a
								pAMPK/AMPK							pAMPK/AMPK								pACC/ACC							pACC/ACC							pMYPT/MYPT							pMYPT/MYPT
								Scramble	siMFF	siDRP1	siMFF/DRP1				Scramble	siMFF	siDRP1	siMFF/DRP1					Scramble	siMFF	siDRP1	siMFF/DRP1				Scramble	siMFF	siDRP1	siMFF/DRP1				Scramble	siMFF	siDRP1	siMFF/DRP1				Scramble	siMFF	siDRP1	siMFF/DRP1
								1	0.41	0.44	0.4			Number of values	4	4	4	4					1	0.6	0.46	0.2			Number of values	4	4	4	4				1	0.79	0.49	0.62			Number of values	4	4	4	4
								1	0.573311	0.408149	0.333492												1	0.565367	0.52514	0.546621											1	0.527127	0.549946	0.430359
								1	0.594617	0.573009	0.758022			Mean	1	0.4825	0.4543	0.4708					1	0.522968	0.539107	0.604825			Mean	1	0.5873	0.5452	0.5492				1	0.82679	0.456225	0.600494			Mean	1	0.6941	0.5138	0.5184
								1	0.351991	0.395873	0.391774			Std. Deviation	0	0.1199	0.08132	0.1937					1	0.660691	0.656742	0.845394			Std. Deviation	0	0.05822	0.08194	0.2663				1	0.632525	0.558956	0.422583			Std. Deviation	0	0.1396	0.04908	0.1064
														Std. Error of Mean	0	0.05993	0.04066	0.09687											Std. Error of Mean	0	0.02911	0.04097	0.1332										Std. Error of Mean	0	0.06981	0.02454	0.05322


														ANOVA summary															ANOVA summary														ANOVA summary
														F	19.3														F	9.603													F	25.09
														P value	<0.0001														P value	0.0016													P value	<0.0001
														P value summary	****														P value summary	**													P value summary	****
														Significant diff. among means (P < 0.05)?	Yes														Significant diff. among means (P < 0.05)?	Yes													Significant diff. among means (P < 0.05)?	Yes
														R squared	0.8283														R squared	0.706													R squared	0.8625
														Dunnett's multiple comparisons test	Mean Diff.	95.00% CI of diff.	Below threshold?	Summary	Adjusted P Value										Dunnett's multiple comparisons test	Mean Diff.	95.00% CI of diff.	Below threshold?	Summary	Adjusted P Value									Dunnett's multiple comparisons test	Mean Diff.	95.00% CI of diff.	Below threshold?	Summary	Adjusted P Value
														Scramble vs. siMFF	0.5175	0.2881 to 0.7470	Yes	***	0.0002										Scramble vs. siMFF	0.4127	0.1427 to 0.6828	Yes	**	0.0039									Scramble vs. siMFF	0.3059	0.1330 to 0.4788	Yes	**	0.0013
														Scramble vs. siDRP1	0.5457	0.3163 to 0.7752	Yes	***	0.0001										Scramble vs. siDRP1	0.4548	0.1847 to 0.7248	Yes	**	0.0019									Scramble vs. siDRP1	0.4862	0.3133 to 0.6591	Yes	****	<0.0001
														Scramble vs. siMFF/DRP1	0.5292	0.2997 to 0.7586	Yes	***	0.0001										Scramble vs. siMFF/DRP1	0.4508	0.1808 to 0.7208	Yes	**	0.002									Scramble vs. siMFF/DRP1	0.4816	0.3087 to 0.6546	Yes	****	<0.0001
[truncated: 36 more columns]

## Sheet: Fig. 7
							Fig. 7b							Fig. 7c							Fig. 7d								Fig. 7f							Fig. 7g							Fig. 7h
							Scramble	siMFN1-2			Scramble	siMFN1-2		Scramble	siMFN1/2			Scramble	siMFN1/2		Scramble	siMFN1-2				Scramble	siMFN1-2		Scramble	siMFN1/2			Scramble	siMFN1/2		Scramble	siMFN1/2			Scramble	siMFN1/2		Scramble	MFN1/2			Scramble	MFN1/2
							90	27		Number of values	20	31		2.56	1.867		Number of values	3	3		1.053	1.009			Number of values	27	32		0.939	0.799		Number of values	383	356		7.424	18.456		Number of values	116	130		67.7	52.4		Number of values	6	6
							171	27						2.41	1.837						1.054	1.034							0.879	0.747						4.714	21.433						59.5	52.7
							144	35		Mean	114.8	53.03		2.003	1.12		Mean	2.324	1.608		1.062	1.031			Mean	1.04	1.014		0.96	0.931		Mean	0.5813	0.8367		8.512	37.027		Mean	4.814	10.89		75.8	62		Mean	74.23	57.03
							154	45		Std. Deviation	51.43	22.5					Std. Deviation	0.2882	0.4229		1.021	1.016			Std. Deviation	0.01914	0.007278		0.96	0.962		Std. Deviation	0.3082	0.1993		7.409	15.772		Std. Deviation	4.16	7.477		84.6	65.5		Std. Deviation	10.23	7.948
							26	30		Std. Error of Mean	11.5	4.041					Std. Error of Mean	0.1664	0.2442		1.047	1.005			Std. Error of Mean	0.003684	0.001287		0.912	0.755		Std. Error of Mean	0.01575	0.01056		3.901	34.067		Std. Error of Mean	0.3862	0.6558		71.5	45.6		Std. Error of Mean	4.174	3.245
							55	43													1.02	1.011							1	0.897						2.02	21.095						86.3	64
							70	29													1.093	1.018							0.96	1						6.36	7.384
							123	32		Unpaired t test											1.027	1.007							0.579	0.963			Mann Whitney test			8.865	2.412			Mann Whitney test						Paired t test
							194	28		P value	<0.0001						Paired t test				1.023	1.019			Mann Whitney test				0.953	0.723			P value	<0.0001		14.554	18.909			P value	<0.0001					P value	0.0016
							184	27		P value summary	****						P value	0.0155			1.021	1.013			P value	<0.0001			1	0.936			Exact or approximate P value?	Approximate		16.168	19.819			Exact or approximate P value?	Approximate					P value summary	**
							75	26		Significantly different (P < 0.05)?	Yes						P value summary	*			1.026	1.011			Exact or approximate P value?	Exact			0.952	0.967			P value summary	****		4.641	10.165			P value summary	****					Significantly different (P < 0.05)?	Yes
							73	83		One- or two-tailed P value?	Two-tailed						Significantly different (P < 0.05)?	Yes			1.022	1.016			P value summary	****			0.905	0.966			Significantly different (P < 0.05)?	Yes		1.928	4.605			Significantly different (P < 0.05)?	Yes					One- or two-tailed P value?	Two-tailed
							62	53									One- or two-tailed P value?	Two-tailed			1.033	1.012			Significantly different (P < 0.05)?	Yes			1	0.918			One- or two-tailed P value?	Two-tailed		8.213	27.293			One- or two-tailed P value?	Two-tailed
							148	73													1.035	1.01			One- or two-tailed P value?	Two-tailed			0.96	0.963						2.079	22.983
							110	56													1.081	1.005			Sum of ranks in column A,B	1196 , 574.5			0.881	0.952						8.345	16.407
							92	63													1.06	1.016			Mann-Whitney U	46.5			0.731	0.822						3.195	17.651
							51	104													1.04	1.012							0.967	1						1.359	18.208
							151	50													1.034	1.004							0.162	0.895						4.132	11.568
							130	39													1.031	1.023							0.277	0.966						9.908	15.285
							193	50													1.05	1.008							0.331	0.946						1.777	9.166
								51													1.057	1.009							0.243	0.734						4.703	15.651
								42													1.022	1.006							0.131	0.818						9.683	24.043
								48													1.026	1.026							0.301	1						7.552	11.877
								67													1.03	1.019							0.274	0.781						3.588	19.002
								71													1.022	1.023							0.328	0.967						2.677	6.373
								36													1.034	1.016							0.256	0.926						3.542	5.118
								89													1.049	1.012							0.31	0.245						5.743	15.304
								68														1.016							0.152	0.688						5.533	25.152
								79														1.014							0.115	0.57						1.425	12.664
								78														1.007							0.654	0.209						7.359	19.331
								95														1.012							0.301	0.791						4.275	25.391
																						1.013							0.216	0.71						20.218	7.562
																													0.12	1						17.082	14.987
																													0.587	0.962						8.403	5.815
																													0.854	0.933						16.208	27.584
																													0.107	1						7.195	35.03
																													0.629	1						13.638	13.763
																													0.666	1						6.187	17.001
																													0.651	1						2.022	21.952
																													0.472	0.944						15.374	21.993
																													0.145	0.918						5.332	7.188
																													0.889	0.946						2.621	15.952
																													0.809	1						5.369	24.28
																													0.855	1						10.291	12.619
																													0.926	0.893						10.339	13.96
																													0.872	0.903						8.972	5.509
																													0.905	0.762						6.757	14.406
																													0.905	0.701						10.282	15.957
																													0.946	0.904						0.903	15.242
																													0.967	0.745						0.759	6.843
																													0.872	0.905						0.028	5.589
																													0.895	0.88						0.396	5.806
																													0.963	0.897						0.174	2.616
																													0.918	0.915						0.879	15.671
																													0.926	0.88						0.5	15.657
																													0.432	0.905						0.735	2.277
																													0.384	0.865						2.621	4.859
																													0.211	0.939						3.095	8.956
																													0.14	0.915						0.783	9.9
																													0.665	0.944						1.309	7.98
																													0.913	0.963						0.917	12.712
																													0.282	0.659						2.087	5.606
																													0.13	0.479						1.723	3.59
																													0.954	0.289						6.496	2.365
																													0.693	0.58						3.341	4.714
																													0.163	0.967						3.09	4.759
																													0.315	0.817						4.103	2.766
																													0.742	0.928						3.619	3.479
																													0.358	0.905						3.033	1.122
																													0.325	0.901						1.904	1.024
																													0.155	0.893						2.587	3.359
																													0.778	0.924						2.817	6.152
																													0.812	0.939						0.743	1.138
																													0.29	0.683						8.285	5.65
																													0.121	0.963						2.359	3.955
																													0.856	0.216						3.25	10.052
																													0.132	0.268						0.533	11.287
																													0.232	0.253						3.766	5.725
																													0.397	0.409						1.504	1.869
																													0.282	0.185						8.839	5.996
																													0.15	0.761						2.497	12.244
																													0.232	0.626						2.329	5.28
																													0.311	0.317						7.175	8.404
																													0.891	0.459						4.184	9.478
																													0.641	0.601						2.544	6.714
																													0.296	0.631						5.122	7.814
																													0.25	0.337						11.362	11.248
																													0.53	0.384						3.235	10.754
																													0.182	0.967						2.403	1.516
																													0.225	0.926						2.112	7.521
																													0.197	1						6.346	5.83
																													0.23	0.931						7.168	3.005
																													0.19	0.901						2.56	5.149
																													0.125	0.968						0.435	5.572
																													0.939	0.967						0.593	3.665
																													0.833	0.963						1.333	3.579
																													0.882	1						0.497	2.517
																													0.978	0.946						1.447	9.792
																													0.952	0.871						2.746	5.327
																													1	1						3.942	7.017
																													1	0.928						5.631	8.491
																													0.966	0.874						4.39	3.873
																													1	0.928						13.069	7.888
																													0.963	0.926						3.276	11.528
																													0.254	1						3.119	10.03
																													0.468	0.865						11.595	9.202
																													0.813	0.939						1.471	14.235
																													0.249	0.918						3.503	18.861
																													0.559	0.967						4.147	6.945
																													0.582	0.816						1.326	10.892
																													0.967	0.937						1.469	9.99
																													0.829	0.963						4.213	12.226
																													0.905	0.779						0.354	11.651
																													0.881	0.962						1.097	18.712
																													0.723	0.939						2.026	18.322
																													0.835	0.939						2.654	12.292
																													0.895	0.946							4.742
																													0.797	0.966							6.041
																													0.926	0.88							2.022
																													1	0.653							2.275
																													1	1							4.081
																													0.931	0.96							2.683
																													0.604	1							3.485
																													0.77	0.928							8.449
																													0.17	0.893							14.636
																													0.447	0.954							10.586
																													0.225	1							11.776
																													0.468	0.895							11.911
																													0.783	0.874							5.371
																													0.252	0.944							6.419
																													0.207	0.914
																													0.194	0.883
																													0.274	0.901
																													0.265	0.901
																													0.226	0.946
																													0.306	0.872
																													0.467	1
																													0.591	1
																													0.291	0.918
																													0.242	0.918
																													0.44	1
																													0.223	0.882
																													0.524	0.427
																													0.153	0.297
																													0.244	0.581
																													0.832	0.304
																													0.675	0.567
																													0.905	0.182
																													0.973	0.502
																													0.928	0.613
																													0.942	0.272
																													0.403	0.307
																													0.338	0.248
																													0.293	0.709
																													0.657	0.502
																													0.46	0.903
																													0.351	0.918
																													0.355	0.963
																													0.465	0.901
																													0.116	0.965
																													0.241	0.968
																													0.307	0.951
																													0.379	0.965
																													0.515	0.969
																													0.814	0.96
																													0.982	0.931
																													0.946	0.894
																													0.774	0.953
																													0.685	1
																													0.706	0.962
																													0.246	0.873
																													0.411	0.914
																													0.572	0.798
																													0.479	0.621
																													0.789	0.934
																													0.203	0.644
																													0.214	0.976
																													0.899	1
																													0.864	1
																													0.977	0.927
																													0.936	0.924
																													0.976	0.927
																													0.96	0.969
																													0.508	0.791
																													0.498	0.935
																													0.63	0.628
																													0.944	0.837
																													0.276	0.909
																													0.337	0.97
																													0.291	0.849
																													0.318	1
																													0.233	0.905
																													0.222	0.964
																													0.436	1
																													0.357	0.968
																													0.314	0.954
																													0.175	1
																													0.209	0.923
																													0.25	0.93
																													0.329	0.89
																													0.662	0.96
																													0.778	0.94
																													0.928	0.887
																													0.928	0.557
																													0.982	0.833
																													0.979	0.748
																													0.975	0.245
																													0.98	0.598
																													0.705	0.919
																													0.52	0.925
																													0.724	0.955
																													0.868	0.909
																													0.151	0.825
																													0.314	0.97
																													0.271	0.511
																													0.488	0.455
																													0.94	0.856
																													0.202	0.982
																													0.903	0.962
																													0.957	0.983
																													0.977	0.661
																													0.29	0.692
																													0.335	0.693
																													0.731	0.881
																													0.342	0.981
																													0.336	0.982
																													0.105	0.908
																													0.861	0.957
																													0.978	0.979
																													0.908	0.885
																													0.982	0.976
																													0.501	0.957
																													0.747	0.938
																													0.545	0.946
																													0.908	0.95
																													0.629	0.982
																													0.407	0.958
																													0.336	0.981
																													0.712	0.697
																													0.844	0.982
																													0.773	0.924
																													0.488	0.953
																													0.115	0.887
																													0.144	0.89
																													0.132	0.898
																													0.902	0.828
																													0.984	0.875
																													0.958	0.832
																													0.924	0.53
																													0.607	0.917
																													0.217	0.981
																													0.813	0.96
																													0.43	0.946
																													0.96	0.983
																													0.942	1
																													0.897	0.941
																													0.982	0.962
																													0.629	0.957
																													0.27	0.76
																													0.251	0.982
																													0.913	0.925
																													0.931	0.925
																													0.685	0.77
																													0.434	0.971
																													0.268	0.949
																													0.294	0.976
																													0.21	0.949
																													0.24	1
																													0.727	0.853
																													0.448	0.927
																													0.199	0.937
																													0.302	0.924
																													0.095	0.94
																													0.174	1
																													0.79	0.543
																													0.92	0.817
																													0.811	0.565
																													1	0.48
																													0.946	0.697
																													0.16	0.732
																													0.145	0.573
																													0.57	0.938
																													1	0.881
																													0.847	0.46
																													0.1	1
																													0.249	0.933
																													0.355	0.898
																													0.196	0.936
																													0.257	0.875
																													0.567	0.98
																													0.181	0.98
																													0.394	0.881
																													0.428	0.976
																													0.13	0.583
																													0.216	0.878
																													0.632	0.848
																													0.498	0.595
																													0.544	0.22
																													0.799	0.28
																													0.313	0.83
																													0.407	0.514
																													0.417	0.881
																													0.229	0.953
																													0.354	0.938
																													0.622	0.954
																													0.641	1
																													0.219	0.984
																													0.747	0.962
																													0.917	1
																													0.853	0.925
																													0.965	0.955
																													0.976	0.25
																													0.823	0.735
																													0.852	0.834
																													0.784	0.923
																													0.458	0.949
																													0.938	0.465
																													0.37	0.35
																													0.161	0.32
																													0.177	0.957
																													0.258	0.681
																													0.921	0.982
																													0.17	0.915
																													0.397	0.963
																													0.236	0.962
																													0.203	0.982
																													0.3	0.975
																													0.902	0.899
																													0.828	0.911
																													0.979	0.962
																													0.938	0.848
																													0.971	1
																													0.976	0.908
																													0.838	0.976
																													0.55	0.954
																													0.848	0.96
																													0.295	0.929
																													0.625	0.976
																													0.459	0.853
																													0.159	0.976
																													0.248	0.942
																													0.16	0.593
																													0.239	0.639
																													0.425	0.334
																													0.269	0.43
																													0.36	0.588
																													0.212	1
																													0.242	1
																													0.864	0.898
																													0.96	0.969
																													0.957	0.923
																													0.955	0.923
																													0.954	0.916
																													0.898	0.934
																													0.929	0.86
																													0.976	0.649
																													0.845
																													0.911
																													0.924
																													0.357
																													0.266
																													0.501
																													0.218
																													0.92
																													0.985
																													0.971
																													0.957
																													0.985
																													0.752
																													0.277
																													0.266
																													0.247
																													0.741
																													0.406
																													0.958
																													1
																													0.984
																													0.282
																													0.477
																													0.696
																													0.743
																													0.455
																													0.935
[truncated: 50 more columns]

## Sheet: Fig. 8
Fig. 8b																									Fig. 8d
	DDR1		MFN2		OPA1		pAMPK		pMLC2					DDR1		MFN2		OPA1		pAMPK		pMLC2				DDR1		MFN2		OPA1		pAMPK		Amoeboid score
	WM983A	WM983B	WM983A	WM983B	WM983A	WM983B	WM983A	WM983B	WM983A	WM983B				A375P	A375M2	A375P	A375M2	A375P	A375M2	A375P	A375M2	A375P	A375M2			TB	IF	TB	IF	TB	IF	TB	IF	TB	IF				DDR1		MFN2		OPA1		pAMPK		Amoeboid score
	214.84	113.09	217.96	109.93	192.66	85.82	134.65	159.39	60	120				226.77	85.63	155.38	210.36	121.44	195.81	160.31	205.67	60	110			40.47	42.7	46.24	31.62	30.92	3.45	88.21	141.2	15.65	32.97				TB	IF	TB	IF	TB	IF	TB	IF	TB	IF
	199.41	50.38	169.57	2.43	147.25	1.143	155.64	183.03	65	130				209.65	143.22	225.3	218.17	177.64	153.03	185.34	200.28	120	100			57.54	49.9	88.09	62.79	47.25	33.48	121.87	176.37	34.39	156.46			Number of values	46	46	46	46	46	46	45	45	46	46
	212.66	98.61	211.38	3.276	182.59	1.492	117.36	149.24	80	125				211.38	178.32	232.64	118.1	200.91	95.36	120.64	164.67	80	100			58.08	57.07	98.01	34.7	45.48	23.11	162.16	203.95	96.5	147.83
	166.07	60.78	148.2	0.7437	60.1315	0.2236	136.99	175.48	100	80				185.42	116.73	210.32	125.31	163.57	75.49	155.78	236.67	90	105			121.03	99.06	63.55	43.84	50.82	65.11	139.3	175.94	25.7	66.36			Mean	92.02	50.01	103.8	64.33	100.6	49.71	113.2	161.8	60.11	118.2
	178.04	109.16	49.417	1.221	50.459	0.738	167.64	168.68	70	100				205.43	134.23	264.46	205.31	217.89	134.82	190.34	145.67	80	140			97.39	53.6	112.44	102.85	72.49	44.27	228.01	175.54	4	25.82			Std. Deviation	61.26	32.71	50.25	38.04	55.8	34.7	41.62	48.81	41.24	52.09
	148.99	99.57	56.51	107.41	72.184	107.96	64.32	148.64	120	70				100.96	62.43	253.14	192.2	190.93	143.22	120.64	179.68	70	150			182.54	30.64	45.68	31.45	107	48.81	143.51	242.95	42.77	96.97			Std. Error of Mean	9.032	4.822	7.408	5.609	8.227	5.116	6.204	7.276	6.081	7.681
	143.03	162.14	60.3583	64.02	40.0836	55.24	136.31	110.26	100	105				141.1	52.21	264.31	193.76	175.21	171.22	115.35	226.39	130	120			106.23	56.1	34.09	17.48	237.29	51.44	158.61	205.14	24.37	120.35
	155.69	147.52	39.409	92.03	60.2835	62.33	74.69	167.64	70	120				207.02	46.69	259.65	121.89	234.62	39.23	184.67	206.97	80	160			112.11	85.49	115.63	49.69	71.1	67.07	83.52	225.82	28.68	64.15
																										241.88	74.2	118.84	82.91	198.24	75.63	112.56	252.72	80.22	162.77			Wilcoxon matched-pairs signed rank test
																										106.71	65.15	92.59	72.79	95.71	94.21	131.73	100	3.81	77.1			P value	<0.0001		<0.0001		<0.0001		<0.0001		<0.0001
																										75.17	59.02	119.49	80.42	98.81	77.75	174.8	172.35	110.08	138.53			Exact or approximate P value?	Exact		Exact		Exact		Exact		Exact
Number of values	8	8	8	8	8	8	8	8	8	8			Number of values	8	8	8	8	8	8	8	8	8	8			83.57	57.57	87	43.7	175.79	84.55	101	184.66	57.13	119.35			P value summary	****		****		****		****		****
																										80.6	29.55	157.26	85.88	232.18	134.26	131.44	164.48	50.21	113.16			Significantly different (P < 0.05)?	Yes		Yes		Yes		Yes		Yes
Mean	177.3	105.2	119.1	47.63	100.7	39.37	123.5	157.8	83.13	106.3			Mean	186	102.4	233.2	173.1	185.3	126	154.1	195.8	88.75	123.1			133.8	89.12	113.61	66.41	116.17	75.96	120.25	195.84	40.16	73.02			One- or two-tailed P value?	Two-tailed		Two-tailed		Two-tailed		Two-tailed		Two-tailed
Std. Deviation	28.58	38.11	75.84	50.79	62.82	44.02	36.59	22.63	21.2	21.84			Std. Deviation	42.98	48.03	37.2	43.39	34.81	52.16	31.64	30.68	24.16	23.75			189.8	74.53	221.24	67.97	166.67	45.97	121.87	156.25	104.96	152.04
Std. Error of Mean	10.1	13.47	26.81	17.96	22.21	15.56	12.94	8	7.496	7.72			Std. Error of Mean	15.2	16.98	13.15	15.34	12.31	18.44	11.19	10.85	8.543	8.395			141.1	63.61	42.74	68.33	59.74	19.72	162.16	194.8	67.26	173.8
																										30.86	41.68	82	27.83	123.33	60.09	139.3	176.98	48.61	178.81
																										58.09	28.14	75.84	36.87	79.3	65.04	146.3	226.94	81.64	112.45
Unpaired t test													Unpaired t test													77.84	49.46	56.21	12.91	123.3	134.26	118.06	217.16	10.0747	53.9744
P value	0.0008		0.0439		0.0401		0.0405		0.0496				P value	0.0025		0.0101		0.0182		0.0183		0.0124				69.92	51.62	100.27	75.45	140.25	115.38	40.99	121.93	22.1374	110.81
P value summary	***		*		*		*		*				P value summary	**		*		*		*		*				68.84	43	64.72	54.39	59.63	56.78	44.38	141.2	1.99326	130.804
Significantly different (P < 0.05)?	Yes		Yes		Yes		Yes		Yes				Significantly different (P < 0.05)?	Yes		Yes		Yes		Yes		Yes				125.4	81.81	58.11	30.91	92.57	23.73	23.23	176.37	129.357	10.0662
One- or two-tailed P value?	Two-tailed		Two-tailed		Two-tailed		Two-tailed		Two-tailed				One- or two-tailed P value?	Two-tailed		Two-tailed		Two-tailed		Two-tailed		Two-tailed				210.2	116.49	199.94	89.5	183.89	86.1	45.16	175.94	31.0171	68.3534
													t, df	t=3.666, df=14		t=2.970, df=14		t=2.673, df=14		t=2.671, df=14		t=2.870, df=14				178.4	108.6	177.37	64.18	193.86	65.2	51.97	179.46	31.5423	168.487
																										86.74	67.56	52.52	42.99	104.86	36.36	95.03	155.47	128.164	123.04
																										191.9	109.07	171.25	74.78	129.19	48.47	132.95	123.5	131.199	152.715
																										88.59	94.05	127.67	106.79	100.78	47.3	116.8	106.46	109.767	221.158
																										11.74	3.183	15.01	0.1182	27.93	1.361	77.78	80.04	24.0431	123.288
																										204	82.65	66.52	20.44	72.2	14.29	138.5	50.74	131.154	113.715
																										0.38	0.29	36.89	14.53	10.34	1.72	129.73	103.6	92.1486	205.831
																										3.54	1.46	20.81	5.83	28.57	12.96	138.84	73.76	34.2282	110.492
																										11.65	2.35	159.26	94.67	80.49	4.55	142.2	130.08	45.832	70.7234
																										22.74	6.52	105.29	64.96	46.46	19.92	106	238.41	57.2594	168.67
																										39.45	10.27	84.06	54.86	32.47	11.39	77.72	170.31	13.596	94.4338
																										25.27	0.38	92.89	41.64	37.55	15.28	117.35	149.41	38.1824	58.9336
																										53.36	29.84	162.22	93.13	119.44	33.72	78.15	188.28	112.08	127.366
																										40.99	27.74	101.98	115.87	70.75	57.65	64.67	173.76	72.0986	94.9145
																										56	47.46	96.75	152.29	134.77	105.18	81.46	189.1	47.9283	162.315
																										36.38	24.64	104.08	68	65.86	16.71	111.32	230.6	47.6067	45.1447
																										1.24	48.62	126.51	108.15	86.29	56.77	161.41	127.79	104.864	190.85
																										88.16	3.77	113.9	59.7	120.97	26.64	149.63	164.03	143.345	215.712
																										167.31	23.6	173.55	63.87	126.1	30.36	106.69	113.7	11.0135	72.3112
																										100.44	25.62	141.43	26.42	105.98	12.89	119.24	150.69	103.236	147.817
																										112.19	49.66	85.08	101.33	28.02	25.69	36.65	94.82	79.2342	138.712
																										109.61	26.7	209.97	142.28	139.52	55.59	123.63	106.86	11.8252	57.5274
																										133.87	106.9	156.94	171.89	158.58	100.52		204.22	83.9854	185.37
																																	257.17
																																	193.42
																																	181.47
																																	169.69
																																	81.09
																																	202.94

## Sheet: Fig. 9
Fig. 9a								Fig. 9b													Fig. 9d
Control	Comp C				Control	Comp C			Primary		Metastasis					Primary		Metastasis				DDR1		MFN2		OPA1		pAMPK					DDR1		MFN2		OPA1		pAMPK
0.4264	0.333333			Number of values	10	10			TB	IF	TB	IF				TB	IF	TB	IF			TB	IF	TB	IF	TB	IF	TB	IF				TB	IF	TB	IF	TB	IF	TB	IF
0.3922	0.327								15.65	32.97	31.75	36.14			Number of values	46	46	42	42			104.71	62.69	59.63	37.51	55.59	37.76	113.25	203.95				45	45	45	45	45	45	45	45
0.550867	0.357733			Mean	0.702	0.3365			34.39	156.46	7.6	62.92										246.24	251.84	156.99	109.03	130.42	97.56	228.01	239.61			Number of values
0.454267	0.326667			Std. Deviation	0.2464	0.1054			96.5	147.83	64.94	111.79			Mean	92.02	50.01	78.61	113.8			204.44	222.38	164.98	81.54	218.22	188.53	143.51	205.14				111	68.65	99.39	59.45	112.5	66.42	117.6	171.7
0.640533	0.080467			Std. Error of Mean	0.0779	0.03332			25.7	66.36	40.44	94.99			Std. Deviation	61.26	32.71	50.81	42.22			184.69	47.71	105.95	85.36	138.22	109.83	138.59	225.82			Mean	69.82	49.79	59.26	40.63	61.28	42.84	47.62	50.63
0.732455	0.330091								4	25.82	22.28	159.53			Std. Error of Mean	9.032	4.822	7.84	6.515			166.53	84.45	158.15	56.07	228.55	114.36	196	252.72			Std. Deviation	10.41	7.422	8.835	6.057	9.135	6.387	7.099	7.547
0.985727	0.363364								42.77	96.97	11.49	62.23										295.83	120.94	293.04	199.56	239.2	52.26	84.13	100			Std. Error of Mean
0.892727	0.318545			Mann Whitney test					24.37	120.35	51.47	94.87										289.2	98.8	103.02	45.24	267.3	140.04	77.79	172.35
0.867636	0.454091			P value	0.0002				28.68	64.15	54.53	208.2			Holm-Šídák's multiple comparisons test	Mean Diff.	Below threshold?	Summary	Adjusted P Value			223.1	120.37	105.53	22.96	210.59	79.21	131.73	184.66			Wilcoxon matched-pairs signed rank test	<0.0001		<0.0001		<0.0001		<0.0001
1.07754	0.473727			Exact or approximate P value?	Exact				80.22	162.77	49.18	133.34			P TB vs. P IF	-58.05	Yes	****	<0.0001			96.42	53.47	53.44	27.78	170.1	116.63	115.87	164.48			P value	Exact		Exact		Exact		Exact
				P value summary	***				3.81	77.1	93.58	130.22			P TB vs. M TB	-18.5	No	ns	0.0856			85.96	44.61	70.07	50.19	148.01	73.11	174.8	195.84			Exact or approximate P value?	****		****		****		****
				Significantly different (P < 0.05)?	Yes				110.08	138.53	75.01	84.27			P TB vs. M IF	-53.67	Yes	****	<0.0001			136.63	31.82	4.962	7.201	97.78	27.93	102.63	117.35			P value summary	Yes		Yes		Yes		Yes
				One- or two-tailed P value?	Two-tailed				57.13	119.35	98.41	127.04			P IF vs. M TB	39.55	Yes	****	<0.0001			12.94	38.87	4.863	13.32	62.06	25.99	173.15	194.8			Significantly different (P < 0.05)?	Two-tailed		Two-tailed		Two-tailed		Two-tailed
									50.21	113.16	81.25	105.34			P IF vs. M IF	4.383	No	ns	0.6603			173.76	127.55	157.51	87.3	67.25	27.49	111.6	176.98			One- or two-tailed P value?
									40.16	73.02	160.586	135.306			M TB vs. M IF	-35.17	Yes	****	<0.0001			116.93	95.16	36.72	22.15	132.78	63.38	86.68	226.94
									104.96	152.04	136.885	200.003										119.34	72.15	80.72	38.67	156.69	123.75	131.44	217.16
									67.26	173.8	5.81255	91.0047										136.36	69.91	165.83	130.57	186.21	95.07	83.99	121.93
									48.61	178.81	10.5324	45.2403										52.46	57.43	76.26	53.67	179.72	134.38	197.07	229.77
									81.64	112.45	32.4734	43.0511										40.65	15.74	36.87	20.57	82.62	32.5	97.06	210.36
									10.0747	53.9744	75.8624	83.5625										13.85	0.8796	3.548	0.9777	44.48	28.35	75.06	146.21
									22.1374	110.81	109.29	117.944										48.59	51.41	46.24	64.36	52.7	33.33	84.66	139.46
									1.99326	130.804	52.069	75.0114										85.87	59.86	1.786	0.7171	84.64	64.72	123.4	217.42
									129.357	10.0662	164.829	149.356										137.85	125.4	55.4	30.13	133.25	99.24	127.41	292.92
									31.0171	68.3534	184.304	200.625										80.84	75.77	110.67	68.24	96.64	48.06	89.09	182.05
									31.5423	168.487	35.4374	62.6556										48.59	35.07	30.76	14.37	87.6	20.66	147.37	188.08
									128.164	123.04	131.881	141.961										226.13	91.34	210.91	61.13	178.71	129.02	12.14	59.38
									131.199	152.715	52.7413	122.047										81.98	104.72	55.03	28.38	123.04	131.42	79.93	132.13
									109.767	221.158	24.5062	112.266										131.57	117.75	74.59	59.99	132.59	111.09	63.28	110.18
									24.0431	123.288	49.7596	56.3202										77.91	31.15	98.25	47.96	67.03	32.89	65.66	119.11
									131.154	113.715	15.1	99.5553										159.15	91.79	154.78	126.39	161.69	110.96	178.75	191.54
									92.1486	205.831	71.0402	158.024										39	19.11	82.88	15.66	39.63	11.11	160.27	199.4
									34.2282	110.492	153.941	140.25										43.32	29.08	100.98	69.17	77.5	34.38	148.78	185.16
									45.832	70.7234	27.9323	126.636										108.42	88.22	126.31	80.81	69.02	83.31	107.21	148.29
									57.2594	168.67	94.8663	116.748										79.59	51.37	139.06	62.87	85.76	37.01	159.32	171.61
									13.596	94.4338	92.0109	92.7032										91.37	55.72	110.88	103.23	81.36	43.53	19.74	82.02
									38.1824	58.9336	45.9432	116.247										52.97	12.1	102.45	92.55	48.87	43.31	109.77	118.72
									112.08	127.366	167.977	143.722										140.07	77.8	103.71	59.95	51.11	50.39	166.82	185.26
									72.0986	94.9145	145.59	149.746										103.98	57.79	136.65	99.89	55.5	40.3	41.65	97.83
									47.9283	162.315	107.007	125.987										94.94	47.06	51.16	31.82	90.03	61.91	124.1	160.11
									47.6067	45.1447	110.348	144.76										95.65	57.6	121.97	106.79	147.81	55.6	109.55	104.41
									104.864	190.85	90.1883	49.5072										35.51	30.11	78.12	16.8	17.38	10.05	128.07	188.66
									143.345	215.712	125.283	149.21										15.13	5.39	97.61	36.76	61.22	10.2	154.97	224.7
									11.0135	72.3112	145.445	118.388										89.01	57.11	140.59	102.77	64.96	30.76	27.41	86.21
									103.236	147.817												108.26	46.95	149.63	71.38	78.1	50.69	140.44	196.89
									79.2342	138.712												91.94	43.84	187.81	99.69	125.34	60.04	98.17	159.61
									11.8252	57.5274												26.16	8.84	66.15	33.79	33.51	16.96	162.25	199.79
									83.9854	185.37

## Sheet: Supp Fig. 1
SF1c																						SF1d
	HT1080					MDA-MB-231					A375P					A375M2						Bovine collagen
15			101.5	95	94			84.8	84.1	81.6			7.4	4.5	9.1			6	0.9	6.6		18.5977
30			100	102.4	97.7			92.5	101.7	94.7			34	38.4	45.7			23.6	27.9	25.9		18.5977
60		94.9	100	96.8	107.1		86.7	96.3	99.7	99.5		65.7	66.5	74.2	87.6		48.5	52.4	58.5	70.1		18.6339
120	100	100	100	94	102		95.7	99.5	102.3	109.9	68.5	76.2	84.7	77.6	90.9	61.3	72.4	72.6	77.7	77		27.4097
																						21.3644
																						57.1454
Two-way ANOVA	Ordinary																					69.4978
Alpha	0.05																					9.85603
																						23.7375
Source of Variation	% of total variation	P value	P value summary	Significant?																		13.5544
Interaction	15.62	<0.0001	****	Yes																		9.29472
Row Factor	23.87	<0.0001	****	Yes																		50.1995
Column Factor	67.5	<0.0001	****	Yes																		33.2046
																						22.7116
																						15.7588
Dunnett's multiple comparisons test	Predicted (LS) mean diff.	95.00% CI of diff.	Below threshold?	Summary	Adjusted P Value																	22.5321
																						18.449
15																						21.3158
A375M2 vs. HT1080	-92.33	-104.4 to -80.25	Yes	****	<0.0001																	5.60519
A375M2 vs. MDA-MB-231	-79	-91.09 to -66.91	Yes	****	<0.0001																	14.475
A375M2 vs. A375P	-2.5	-14.59 to 9.587	No	ns	0.9231																	7.01306
																						5.0373
30																						6.36556
A375M2 vs. HT1080	-74.23	-86.32 to -62.15	Yes	****	<0.0001																	5.40951
A375M2 vs. MDA-MB-231	-70.5	-82.59 to -58.41	Yes	****	<0.0001																	10.662
A375M2 vs. A375P	-13.57	-25.65 to -1.479	Yes	*	0.0244																	9.59868
																						15.0615
60																						16.2393
A375M2 vs. HT1080	-42.33	-52.79 to -31.86	Yes	****	<0.0001																	6.77926
A375M2 vs. MDA-MB-231	-38.18	-48.64 to -27.71	Yes	****	<0.0001																	20.7503
A375M2 vs. A375P	-16.13	-26.59 to -5.657	Yes	**	0.0015																	21.1716
																						21.1716
120																						25.5517
A375M2 vs. HT1080	-27	-36.38 to -17.62	Yes	****	<0.0001																	5.32138
A375M2 vs. MDA-MB-231	-29.65	-39.60 to -19.70	Yes	****	<0.0001																	9.4345
A375M2 vs. A375P	-7.38	-16.76 to 1.997	No	ns	0.1518																	8.97005
																						11.3665
																						13.6483
																						7.21283
																						6.50948
																						6.66629
																						13.5081
																						13.1979
																						7.16622
																						13.7964
																						14.4375
																						9.18516
																						13.9842
																						10.0993
																						4.27505
																						7.9653

[truncated: 8 more sheets: Supp Fig. 2, Supp Fig. 3, Supp Fig. 4, Supp Fig. 5, Supp Fig. 6, Supp Fig. 7, Supp Fig. 8, Supp Fig. 9]
